# Supplementary material for: SYNTAXIN OF PLANTS 132 underpins secretion of cargoes associated with salicylic acid signaling and pathogen defense
Source: Plant Physiol. 2024 Oct 10;197(1):kiae541. doi: 10.1093/plphys/kiae541 (PMC11663556; doi:10.1093/plphys/kiae541)
Supplement: kiae541_Supplementary_Data [file kiae541_supplementary_data.zip]

Archive with 2 entries (2 files):
- Supplementary Data.pdf
- tablessupp.xlsx
