# Supplementary material for: SYNTAXIN OF PLANTS 132 underpins secretion of cargoes associated with salicylic acid signaling and pathogen defense
Source: Plant Physiol. 2024 Oct 10;197(1):kiae541. doi: 10.1093/plphys/kiae541 (PMC11663556; doi:10.1093/plphys/kiae541)
Supplement: kiae541_Supplementary_Data [file kiae541_supplementary_data.zip › tablessupp.xlsx]

## Sheet: Supplemental Table1 
Supplementary Table S1 Gene specific RT-qPCR primer sequences
Gene	Primer sequence
SYP132_F	CCTGCCATGAAGGCGATAA
SYP132_R	CCAAGTTCTCTCTGTCCAACTC
PR1_F	GCTCAAGATAGCCCACAAGATTA
PR1_R	GTCTGCAGTTGCCTCTTAGTT
PR2_F	CTTACTTCAGCTACATGGGAGAC
PR2_R	TCGAGATTTGCGTCGAATAGG
PME3_F	TACCCTGAGCTCTGTATCTCTG
PME3_R	TCCACGGCGGTTATTGTTAG
Endochitinase_F	CGGTGACACCTGACTTCTTT
Endochitinase_R	ATTAGCTGCGGCCATGAA
Expansin	TCTGGAGCTTGTGCTTATGG
Expansin	CCAGCACCGTCTTTGTAGAT
SYP121_F	AACCGATTGAGGGAGCTTATC
SYP121_R	GTCGATCTAGGGTTCGTTCATC
SYP122_F	GAGGAAGAAGCTGAAGGATGAG
SYP122_R	CATTCTCCCAACCGTCTCTTT

## Sheet: Supplemental Table2
Supplementary Table S2 List of total proteins detected in wild type and syp121/syp122 double mutant Arabidopsis secretome.
Ensembl Gene ID	Accession	Gene Symbol	Description	Marked as	# Peptides	# PSMs	Abundance Ratio: (syp121syp122) / (wild type)	Adj. P-Value: (syp121syp122) / (wild type)
AT1G03230	A0A5S9SDE7		Peptidase A1 domain-containing protein	(+) signal peptide	2	4	1.481	0.142899
AT1G08210	A0A7G2DP93		(thale cress) hypothetical protein	(+) signal peptide	1	2	0.921	0.740692
AT1G09750	O04496	AED3	Aspartyl protease AED3	(+) signal peptide	5	10	1.417	0.583203
AT1G12900	F4HNZ6	GAPA-2	Glyceraldehyde 3-phosphate dehydrogenase A subunit 2	(+) signal peptide	11	26	0.462	0.00468808
AT1G21670	Q9XI11		DPP6 amino-terminal domain protein	(+) signal peptide	1	1	0.927	1
AT1G27950	Q9C7F7	LTPG1	Non-specific lipid transfer protein GPI-anchored 1	(+) signal peptide	1	4	0.728	1
AT1G29660	Q9C7N5		GDSL esterase/lipase At1g29660	(+) signal peptide	1	4	0.52	0.121865
AT1G29670	Q9C7N4		GDSL esterase/lipase At1g29670	(+) signal peptide	3	8	0.84	0.460209
AT1G32940	A0A178WCW7		Glycerol-3-phosphate acyltransferase, chloroplastic	(+) signal peptide	1	2
AT1G33590	F4HR88		SBT3.3	(+) signal peptide	5	9	1.03	0.98044
AT1G33600	A0A5S9WIV1		Extracellular Leucine-rich repeat (LRR)-containing protein.	(+) signal peptide	1	2	0.708	0.86538
AT1G47128	P43297	RD21A	Cysteine proteinase RD21A	(+) signal peptide	1	2	0.916	0.608996
AT1G54790	Q3ECP6		GDSL esterase/lipase At1g54790	(+) signal peptide	1	2	1.608	0.328389
AT1G75040	P28493		Pathogenesis-related protein 5	(+) signal peptide	10	101	3.406	0.0466431
AT1G76160	A0A178WJJ9		(thale cress) hypothetical protein	(+) signal peptide	6	11	0.517	0.0126698
AT1G77510	Q9SRG3	PDIL1-2	Protein disulfide isomerase-like 1-2	(+) signal peptide	1	4	4.136	0.0034928
AT1G78830	Q9ZVA2		EP1-like glycoprotein 2	(+) signal peptide	5	10	1.028	1
AT1G78850	Q9ZVA4		EP1-like glycoprotein 3	(+) signal peptide	4	8	1.024	1
AT2G10940	A0A654ESF6		AAI domain-containing protein	(+) signal peptide	2	5	0.436	0.127345
AT2G14610	P33154		Pathogenesis-related protein 1	(+) signal peptide	3	41	10.217	0.00692618
AT2G18660	A0A178VYJ1	PNP-A	Plant Natriuretic Peptide A	(+) signal peptide	1	2	1.834	0.123195
AT2G23590	O80475	MES8	Methylesterase 8	(+) signal peptide	1	1	0.964	1
AT2G25510	Q9SKJ8		At2g25510/F13B15.17	(+) signal peptide	1	2	0.244	0.0492933
AT2G38540	Q42589	LTP1	Non-specific lipid-transfer protein 1	(+) signal peptide	5	41	1.002	0.938709
AT2G43530	O22867	ATTI3	Defensin-like protein 194	(+) signal peptide	1	3	0.53	0.061404
AT2G43570	O24603	CHI	Endochitinase CHI	(+) signal peptide	6	14	5.583	0.0034928
AT2G45220	O22149	PME17	Probable pectinesterase/pectinesterase inhibitor 17	(+) signal peptide	2	4	6.114	0.00856531
AT3G07390	Q94BT2	AIR12	Auxin-induced in root cultures protein 12	(+) signal peptide	1	3	1.807	0.0329523
AT3G08030	Q9SFB1	ATHA2-1	F17A17.37 protein	(+) signal peptide	6	10	1.018	1
AT3G11700	Q93W32	FLA18	Fasciclin-like arabinogalactan protein 18	(+) signal peptide	1	3	0.612	0.294577
AT3G14067	Q9LVJ1	SBT1.4	Subtilisin-like protease SBT1.4	(+) signal peptide	1	4	0.45	0.190624
AT3G14210	Q9LJG3	ESM1	GDSL esterase/lipase ESM1	(+) signal peptide	9	29	0.558	0.0508665
AT3G14310	O49006	PME3	Pectinesterase/pectinesterase inhibitor 3	(+) signal peptide	1	5	20.353	0.0379679
AT3G15356	Q9LJR2	LEC	Lectin-like protein LEC	(+) signal peptide	4	33	0.998	1
AT3G18490	Q9LS40	ASPG1	Protein ASPARTIC PROTEASE IN GUARD CELL 1	(+) signal peptide	1	4	1.264	0.972353
AT3G22060	Q9LRJ9	CRRSP38	Cysteine-rich repeat secretory protein 38	(+) signal peptide	2	4	1.909	0.0955301
AT3G49120	Q9SMU8	PER34	Peroxidase 34	(+) signal peptide	3	5	1.522	0.0110826
AT3G52840	Q9LFA6	BGAL2	Beta-galactosidase 2	(+) signal peptide	1	4	0.48	0.122011
AT3G54400	A0A384KZH7		Peptidase A1 domain-containing protein	(+) signal peptide	4	7	1.583	0.420659
AT3G57240	F4J270	BG3	Probable glucan endo-1,3-beta-glucosidase BG3	(+) signal peptide	5	24	1.691	0.195665
AT3G57260	P33157	BG2	Pathogenesis-related protein 2	(+) signal peptide	8	39	2.524	0.00468808
AT4G16500	Q84WT8	CYS4	Cysteine proteinase inhibitor 4	(+) signal peptide	2	3	0.889	0.805869
AT4G20830	Q9SVG4		Berberine bridge enzyme-like 19	(+) signal peptide	3	6	1.154	0.740692
AT4G23170	O65469	CRK9	Putative cysteine-rich receptor-like protein kinase 9	(+) signal peptide	2	4	1.314	0.405376
AT4G25900	Q9SVZ5		Glucose-6-phosphate 1-epimerase	(+) signal peptide	1	2	2.434	0.0520734
AT4G27520	Q9T076	ENODL2	Early nodulin-like protein 2	(+) signal peptide	2	3	0.965	0.971751
AT4G30270	P24806	XTH24	Xyloglucan endotransglucosylase/hydrolase protein 24	(+) signal peptide	2	3
AT5G03350	Q9LZF5	LLP	Lectin-like protein	(+) signal peptide	3	18	1.922	0.020991
AT5G09760	Q9LXD9	PME51	Probable pectinesterase/pectinesterase inhibitor 51	(+) signal peptide	1	4	0.77	0.793667
AT5G10760	Q9LEW3	AED1	Aspartyl protease AED1	(+) signal peptide	2	5	2.04	0.00468808
AT5G13980	Q8LPJ3		Probable alpha-mannosidase At5g13980	(+) signal peptide	1	2	0.641	0.799511
AT5G19250	P59833		Uncharacterized GPI-anchored protein At5g19250	(+) signal peptide	1	3	2.137	0.020991
AT5G20630	P94072	GER3	Germin-like protein subfamily 3 member 3	(+) signal peptide	1	9	2.756	0.127345
AT5G25980	Q9C5C2	TGG2	Myrosinase 2	(+) signal peptide	11	43	0.402	0.00692618
AT5G26000	P37702	TGG1	Myrosinase 1	(+) signal peptide	16	43	0.455	0.033827
AT5G49360	Q9FGY1	BXL1	Beta-D-xylosidase 1	(+) signal peptide	1	4	0.648	0.805869
AT5G57560	Q38857	XTH22	Xyloglucan endotransglucosylase/hydrolase protein 22	(+) signal peptide	2	3	3.878	0.00516154
AT5G64620	O49603	C/VIF2	Cell wall / vacuolar inhibitor of fructosidase 2	(+) signal peptide	1	2	0.537	0.369718
AT5G66150	A0A7G2FK63		Alpha-mannosidase	(+) signal peptide	1	2	0.804	0.86538
AT5G67360	O65351	SBT1.7	Subtilisin-like protease SBT1.7	(+) signal peptide	1	9	1.597	0.0627854
AT1G02930	P42760	GSTF6	Glutathione S-transferase F6	(-) signal peptide	4	9	1.59	0.0659177
AT1G03475	Q9LR75	CPX1	Coproporphyrinogen-III oxidase 1, chloroplastic	(-) signal peptide	1	2	0.994	0.938709
AT1G03680	O48737		Thioredoxin M1, chloroplastic	(-) signal peptide	2	2	1.011	0.853334
AT1G04410	P93819	MDH1	Malate dehydrogenase 1, cytoplasmic	(-) signal peptide	3	5	1.138	0.938709
AT1G04820	B9DGT7	TUBA2	Tubulin alpha-2 chain	(-) signal peptide	1	2	0.518	0.123195
AT1G05010	Q06588	ACO4	1-aminocyclopropane-1-carboxylate oxidase 4	(-) signal peptide	1	2	1.176	1
AT1G06680	Q42029	PSBP1	Oxygen-evolving enhancer protein 2-1, chloroplastic	(-) signal peptide	4	8	1.24	0.773686
AT1G07890	Q05431	APX1	L-ascorbate peroxidase 1, cytosolic	(-) signal peptide	1	1	0.737	0.412731
AT1G07920	Q8GTY0	A4	Elongation factor 1-alpha 4	(-) signal peptide	4	12	0.859	0.706799
AT1G09340	Q9SA52	CSP41B	Chloroplast stem-loop binding protein of 41 kDa b, chloroplastic	(-) signal peptide	4	7	0.782	0.226707
AT1G10960	O04090	FD1	Ferredoxin-1, chloroplastic	(-) signal peptide	1	11	1.55	0.60551
AT1G11860	O65396	GDCST	Aminomethyltransferase, mitochondrial	(-) signal peptide	2	3	0.755	0.44387
AT1G19570	Q9FWR4	DHAR1	Glutathione S-transferase DHAR1, mitochondrial	(-) signal peptide	2	3	0.541	0.0368454
AT1G20440	P31168	COR47	Dehydrin COR47	(-) signal peptide	1	2	0.176	0.0481852
AT1G20620	Q42547	CAT3	Catalase-3	(-) signal peptide	6	11	0.774	0.156986
AT1G23310	Q9LR30	GGAT1	Glutamate--glyoxylate aminotransferase 1	(-) signal peptide	1	2	1.175	0.776836
AT1G27400	Q93VI3	RPL17A	60S ribosomal protein L17-1	(-) signal peptide	1	2	0.579	0.432085
AT1G29880	O23627		Glycine--tRNA ligase, mitochondrial 1	(-) signal peptide	1	2	1.011	1
AT1G31340	Q9SHE7	RUB1	Ubiquitin-NEDD8-like protein RUB1	(-) signal peptide	4	20	1.609	0.0263787
AT1G32060	P25697		Phosphoribulokinase, chloroplastic	(-) signal peptide	7	14	0.665	0.0500204
AT1G32470	Q9LQL0	GDH3	Glycine cleavage system H protein 3, mitochondrial	(-) signal peptide	1	2	2.294	0.0821784
AT1G42970	P25857	GAPB	Glyceraldehyde-3-phosphate dehydrogenase GAPB, chloroplastic	(-) signal peptide	11	26	0.731	0.149878
AT1G55480	Q94BS2	MET1	Protein MET1, chloroplastic	(-) signal peptide	1	2	0.465	0.58103
AT1G55490	P21240	CPN60B1	Chaperonin 60 subunit beta 1, chloroplastic	(-) signal peptide	3	6	0.575	0.109326
AT1G56070	Q9ASR1	LOS1	Elongation factor 2	(-) signal peptide	3	7	0.741	0.277929
AT1G56500	Q8VZ10	SOQ1	Protein SUPPRESSOR OF QUENCHING 1, chloroplastic	(-) signal peptide	1	2	0.768	0.294991
AT1G64740	P11139	TUBA1	Tubulin alpha-1 chain	(-) signal peptide	1	2	0.319	0.013566
AT1G65930	Q9SRZ6	CICDH	Cytosolic isocitrate dehydrogenase	(-) signal peptide	2	2	0.321	0.0221305
AT1G66410	P0DH95	CAM1	Calmodulin-1	(-) signal peptide	2	2	1.397	0.061404
AT1G67090	P10795	RBCS-1A	Ribulose bisphosphate carboxylase small subunit 1A, chloroplastic	(-) signal peptide	12	51	0.679	0.0289537
AT1G68010	Q9C9W5	HPR	Glycerate dehydrogenase HPR, peroxisomal	(-) signal peptide	3	8	0.77	0.154882
AT1G70730	Q9SGC1		Probable phosphoglucomutase, cytoplasmic 2	(-) signal peptide	2	3	0.586	0.307125
AT1G79920	F4HQD4	HSP70-15	Heat shock 70 kDa protein 15	(-) signal peptide	2	3	0.556	0.391148
AT1G80380	Q944I4	GLYK	D-glycerate 3-kinase, chloroplastic	(-) signal peptide	1	2	0.556	0.076957
AT2G13360	Q56YA5	AGT1	Serine--glyoxylate aminotransferase	(-) signal peptide	6	8	0.685	0.0218586
AT2G15620	Q39161	NIR1	Ferredoxin--nitrite reductase, chloroplastic	(-) signal peptide	1	2	0.87	0.683583
AT2G21170	Q9SKP6	TIM	Triosephosphate isomerase, chloroplastic	(-) signal peptide	2	3	2.279	0.451919
AT2G21330	Q9SJU4	FBA1	Fructose-bisphosphate aldolase 1, chloroplastic	(-) signal peptide	10	40	0.752	0.0520734
AT2G21660	Q03250	RBG7	Glycine-rich RNA-binding protein 7	(-) signal peptide	3	11	0.861	0.590087
AT2G26080	O80988	GLDP2	Glycine dehydrogenase (decarboxylating) 2, mitochondrial	(-) signal peptide	1	2	0.497	0.506261
AT2G28000	P21238	CPN60A1	Chaperonin 60 subunit alpha 1, chloroplastic	(-) signal peptide	1	1	1.153	0.687357
AT2G29350	Q9ZW18	SAG13	Senescence-associated protein 13	(-) signal peptide	1	2	1.206	0.793667
AT2G30860	O80852	GSTF9	Glutathione S-transferase F9	(-) signal peptide	2	4	1.558	0.103852
AT2G30870	P42761	GSTF10	Glutathione S-transferase F10	(-) signal peptide	2	3	0.754	0.188942
AT2G37660	O80934		Uncharacterized protein At2g37660, chloroplastic	(-) signal peptide	3	11	1.07	1
AT2G39730	P10896	RCA	Ribulose bisphosphate carboxylase/oxygenase activase, chloroplastic	(-) signal peptide	10	21	0.638	0.00468808
AT2G42600	Q5GM68	PPC2	Phosphoenolpyruvate carboxylase 2	(-) signal peptide	2	4	0.625	0.163159
AT2G44650	O80504	CPN10-2	10 kDa chaperonin 2, chloroplastic	(-) signal peptide	1	2	0.884	0.915916
AT2G44920	O22160		Thylakoid lumenal 15 kDa protein 1, chloroplastic	(-) signal peptide	1	1	1.186	0.922277
AT3G01500	P27140	BCA1	Beta carbonic anhydrase 1, chloroplastic	(-) signal peptide	10	28	0.818	0.332276
AT3G04120	P25858	GAPC1	Glyceraldehyde-3-phosphate dehydrogenase GAPC1, cytosolic	(-) signal peptide	8	14	0.83	0.142899
AT3G04790	Q9S726	RPI3	Probable ribose-5-phosphate isomerase 3, chloroplastic	(-) signal peptide	2	3	0.718	0.0970266
AT3G05560	Q9M9W1	RPL22B	60S ribosomal protein L22-2	(-) signal peptide	1	2	0.917	0.890184
AT3G07770	F4JFN3	HSP90-6	Heat shock protein 90-6, mitochondrial	(-) signal peptide	1	2	0.944	1
AT3G08590	Q9M9K1	PGM2	Probable 2,3-bisphosphoglycerate-independent phosphoglycerate mutase 2	(-) signal peptide	1	2	1.601	0.372829
AT3G09820	Q9SF85	ADK1	Adenosine kinase 1	(-) signal peptide	2	3	0.75	0.304588
AT3G11630	Q96291	BAS1	2-Cys peroxiredoxin BAS1, chloroplastic	(-) signal peptide	3	5	0.888	0.765555
AT3G12780	Q9LD57	PGK1	Phosphoglycerate kinase 1, chloroplastic	(-) signal peptide	11	28	0.752	0.332276
AT3G14420	Q9LRR9	GLO1	(S)-2-hydroxy-acid oxidase GLO1	(-) signal peptide	7	13	0.44	0.00468808
AT3G15360	Q9SEU6		Thioredoxin M4, chloroplastic	(-) signal peptide	2	4	1.399	0.123195
AT3G16640	P31265	TCTP1	Translationally-controlled tumor protein 1	(-) signal peptide	1	2	1.115	1
AT3G18060	Q9LV35	AIP1-2	Actin-interacting protein 1-2	(-) signal peptide	1	1	0.499	0.506261
AT3G24170	P48641		Glutathione reductase, cytosolic	(-) signal peptide	1	2	1.608	0.328389
AT3G26060	Q9LU86	PRXQ	Peroxiredoxin Q, chloroplastic	(-) signal peptide	1	2	1.251	0.553958
AT3G26650	P25856	GAPA1	Glyceraldehyde-3-phosphate dehydrogenase GAPA1, chloroplastic	(-) signal peptide	11	24	0.646	0.020991
AT3G44310	P32961	NIT1	Nitrilase 1	(-) signal peptide	2	4	1.003	1
AT3G46970	Q9SD76	PHS2	Alpha-glucan phosphorylase 2, cytosolic	(-) signal peptide	1	2	0.479	0.0834696
AT3G52930	Q9LF98	FBA8	Fructose-bisphosphate aldolase 8, cytosolic	(-) signal peptide	3	5	1.115	1
AT3G53460	Q43349	CP29A	29 kDa ribonucleoprotein, chloroplastic	(-) signal peptide	2	6	1.008	1
AT3G54050	P25851	CFBP1	Fructose-1,6-bisphosphatase 1, chloroplastic	(-) signal peptide	4	8	0.953	0.904188
AT3G55440	P48491	CTIMC	Triosephosphate isomerase, cytosolic	(-) signal peptide	3	6	0.793	0.189573
AT3G55800	P46283		Sedoheptulose-1,7-bisphosphatase, chloroplastic	(-) signal peptide	7	15	0.779	0.201951
AT3G57610	Q96529	PURA	Adenylosuccinate synthetase, chloroplastic	(-) signal peptide	1	2	1.245	0.43101
AT3G58610	Q05758		Ketol-acid reductoisomerase, chloroplastic	(-) signal peptide	2	3	1.162	1
AT3G60750	Q8RWV0	TKL-1	Transketolase-1, chloroplastic	(-) signal peptide	9	16	0.647	0.0129217
AT3G62030	P34791	CYP20-3	Peptidyl-prolyl cis-trans isomerase CYP20-3, chloroplastic	(-) signal peptide	5	7	0.797	0.109326
AT3G63140	Q9LYA9	CSP41A	Chloroplast stem-loop binding protein of 41 kDa a, chloroplastic	(-) signal peptide	2	3	0.696	0.150531
AT3G63190	Q9M1X0	RRF	Ribosome-recycling factor, chloroplastic	(-) signal peptide	1	2	1.083	1
AT4G02510	O81283	TOC159	Translocase of chloroplast 159, chloroplastic	(-) signal peptide	1	1	0.452	0.409087
AT4G02520	P46422	GSTF2	Glutathione S-transferase F2	(-) signal peptide	9	20	2.214	0.00609554
AT4G05180	Q41932	PSBQ2	Oxygen-evolving enhancer protein 3-2, chloroplastic	(-) signal peptide	3	6	0.969	1
AT4G09010	P82281	TL29	Thylakoid lumenal 29 kDa protein, chloroplastic	(-) signal peptide	1	2	0.589	0.805869
AT4G09320	P39207	NDK1	Nucleoside diphosphate kinase 1	(-) signal peptide	1	2	0.777	0.86538
AT4G13940	O23255	SAHH1	Adenosylhomocysteinase 1	(-) signal peptide	1	2	0.64	0.354594
AT4G14880	P47998	OASA1	Cysteine synthase 1	(-) signal peptide	2	4	1.035	1
AT4G20260	Q96262	PCAP1	Plasma membrane-associated cation-binding protein 1	(-) signal peptide	1	3	0.79	0.805869
AT4G20360	P17745	TUFA	Elongation factor Tu, chloroplastic	(-) signal peptide	4	8	0.878	1
AT4G21280	Q9XFT3	PSBQ1	Oxygen-evolving enhancer protein 3-1, chloroplastic	(-) signal peptide	2	3	0.6	0.020991
AT4G23600	Q9SUR6	CORI3	Cystine lyase CORI3	(-) signal peptide	2	5	0.263	0.0296327
AT4G24620	Q8H103	PGI1	Glucose-6-phosphate isomerase 1, chloroplastic	(-) signal peptide	1	2	0.5	0.115487
AT4G25130	P54150	MSR4	Peptide methionine sulfoxide reductase A4, chloroplastic	(-) signal peptide	1	2	0.452	0.135368
AT4G29840	Q9S7B5	TS1	Threonine synthase 1, chloroplastic	(-) signal peptide	1	2	0.467	0.113579
AT4G30920	Q944P7	LAP2	Leucine aminopeptidase 2, chloroplastic	(-) signal peptide	1	2	1.439	0.0823238
AT4G34670	Q42262	RPS3AB	40S ribosomal protein S3a-2	(-) signal peptide	1	2	0.752	0.193441
AT4G34870	Q42406	CYP18-4	Peptidyl-prolyl cis-trans isomerase CYP18-4	(-) signal peptide	2	7	1.104	1
AT4G38970	Q944G9	FBA2	Fructose-bisphosphate aldolase 2, chloroplastic	(-) signal peptide	12	50	0.774	0.0423235
AT4G39330	P42734	CAD9	Probable cinnamyl alcohol dehydrogenase 9	(-) signal peptide	1	2	0.385	0.173471
AT5G02500	P22953	HSP70-1	Heat shock 70 kDa protein 1	(-) signal peptide	6	13	1.151	0.734898
AT5G04140	Q9ZNZ7	GLU1	Ferredoxin-dependent glutamate synthase 1, chloroplastic/mitochondrial	(-) signal peptide	5	8	0.753	0.142899
AT5G04590	Q9LZ66	SIR	Assimilatory sulfite reductase (ferredoxin), chloroplastic	(-) signal peptide	1	2	1.438	0.201951
AT5G06290	Q9C5R8		2-Cys peroxiredoxin BAS1-like, chloroplastic	(-) signal peptide	2	2	1.069	1
AT5G09660	Q9ZP05	PMDH2	Malate dehydrogenase 2, peroxisomal	(-) signal peptide	3	5	0.926	0.905797
AT5G11670	Q9LYG3	NADP-ME2	NADP-dependent malic enzyme 2	(-) signal peptide	1	2	0.868	0.335959
AT5G13490	P40941	AAC2	ADP,ATP carrier protein 2, mitochondrial	(-) signal peptide	1	2	2.417	0.552602
AT5G14740	P42737	BCA2	Beta carbonic anhydrase 2, chloroplastic	(-) signal peptide	10	23	0.672	0.0265153
AT5G15970	P31169	KIN2	Stress-induced protein KIN2	(-) signal peptide	2	11	0.673	0.122011
AT5G16050	P42645	GRF5	14-3-3-like protein GF14 upsilon	(-) signal peptide	1	1	0.651	0.409087
AT5G17920	O50008	MS1	5-methyltetrahydropteroyltriglutamate--homocysteine methyltransferase 1	(-) signal peptide	13	31	0.817	0.329108
AT5G18380	Q42340	RPS16C	40S ribosomal protein S16-3	(-) signal peptide	1	1	0.666	0.938709
AT5G22440	P59231	RPL10AC	60S ribosomal protein L10a-3	(-) signal peptide	1	2	2.298	0.013566
AT5G22800	Q9FFC7	EMB86	Alanine--tRNA ligase, chloroplastic/mitochondrial	(-) signal peptide	1	1	0.94	1
AT5G26780	Q94C74	SHM2	Serine hydroxymethyltransferase 2, mitochondrial	(-) signal peptide	1	2	1.089	0.805869
AT5G35630	Q43127	GLN2	Glutamine synthetase, chloroplastic/mitochondrial	(-) signal peptide	5	8	0.723	0.00564566
AT5G36700	P0DKC3	PGLP1A	Phosphoglycolate phosphatase 1A, chloroplastic	(-) signal peptide	2	2	0.829	0.915916
AT5G38410	P10798	RBCS-3B	Ribulose bisphosphate carboxylase small subunit 3B, chloroplastic	(-) signal peptide	10	51	0.818	0.189573
AT5G38430	P10796	RBCS-1B	Ribulose bisphosphate carboxylase small subunit 1B, chloroplastic	(-) signal peptide	9	46	0.486	0.522602
AT5G42980	Q42403	TRX3	Thioredoxin H3	(-) signal peptide	1	1	0.812	0.805869
AT5G49910	Q9LTX9	HSP70-7	Heat shock 70 kDa protein 7, chloroplastic	(-) signal peptide	4	5	1.613	0.0126698
AT5G52640	P27323	HSP90-1	Heat shock protein 90-1	(-) signal peptide	1	2	1.357	1
AT5G61410	Q9SAU2	RPE	Ribulose-5-phosphate-3-epimerase, chloroplastic	(-) signal peptide	1	3
AT5G63310	O64903	NDPK2	Nucleoside diphosphate kinase II, chloroplastic	(-) signal peptide	1	2	1.295	0.912206
AT5G66570	P23321	PSBO1	Oxygen-evolving enhancer protein 1-1, chloroplastic	(-) signal peptide	1	1	1.163	1
ATCG00490	O03042	rbcL	Ribulose bisphosphate carboxylase large chain	(-) signal peptide	27	167	0.592	0.0034928

## Sheet: Supplemental Table3
Supplementary Table S3 List of secreted proteins detected in individual SYP132-OX Line1 and SYP132-OX Line2
Ensembl Gene ID	Accession	Gene Symbol	Description	Abundance Ratio (SYP132-OX Line1 & Line2) / wild type)	Abundance Ratio (SYP132-OX Line1) / (wild type)	Abundance Ratio (SYP132-OX Line2) / (wild type)	Marked as
AT2G28470	Q9SCV4	BGAL8	Beta-galactosidase 8	100	100	100	(+) signal peptide
AT3G46550	Q9SNC3	SOS5, FLA4	Salt Overly Sensitive 5, Fasciclin-like Arabinogalactan-Protein 4	100	100	100	(+) signal peptide
AT3G57260	P33157	BG2, PR2	Glucan endo-1,3-beta-glucosidase, acidic isoform	4.436	4.7525	3.5895	(+) signal peptide
AT2G14610	P33154	PR1	Pathogenesis-related protein 1	2.885	3.0735	2.2495	(+) signal peptide
AT5G10760	Q9LEW3	AED1	Aspartyl protease AED1	2.8535	3.539	2.319	(+) signal peptide
AT5G59320	Q9LLR7	LTP3	Non-specific lipid-transfer protein 3	2.757	2.257	3.257	(+) signal peptide
AT4G37530	Q9SZE7	PER51	Peroxidase 51	2.6265	3.083	2.17	(+) signal peptide
AT2G43570	O24603	CHI	Endochitinase CHI	2.6205	2.257	4.564	(+) signal peptide
AT5G20230	Q07488	BCB, SAG14	Blue copper binding protein, Senescence associated gene 14	2.346	2.326	2.366	(+) signal peptide
AT5G48540	Q9LV60	CRRSP	Cysteine-rich repeat secretory protein	2.277	2.131	2.423	(+) signal peptide
AT2G18660	Q9ZV52	PNP-A	Plant Natriuretic Peptide A	2.2535	1.7775	4.1395	(+) signal peptide
AT3G10740	Q9SG80	ASD1	Alpha-L-arabinofuranosidase 1	2.245	2.245	2.1615	(+) signal peptide
AT3G57240	F4J270	BG3	Probable glucan endo-1,3-beta-glucosidase BG3	2.083	2.13	2.083	(+) signal peptide
AT1G75040	P28493	PR5	Pathogenesis-related protein 5	1.982	1.8385	2.594	(+) signal peptide
AT3G07390	Q94BT2	AIR12	Auxin-induced in root cultures protein 12	1.903	2.3475	1.903	(+) signal peptide
AT5G03350	Q9LZF5	LLP	Lectin-like protein	1.89	1.992	1.5205	(+) signal peptide
AT3G16530	Q9LK72		Lectin_legB domain-containing protein	1.857	1.857	2.515	(+) signal peptide
AT3G14310	O49006	PME3	Pectinesterase/pectinesterase inhibitor 3	1.805	1.9815	1.534	(+) signal peptide
AT3G49120	Q9SMU8	PER34	Peroxidase 34	1.761	1.66	2.6695	(+) signal peptide
AT3G22060	Q9LRJ9	CRRSP38	Cysteine-rich repeat secretory protein 38	1.535	1.7295	1.5	(+) signal peptide
AT4G20830	Q9SVG4		Berberine bridge enzyme-like 19	1.2865	1.2865	1.5775	(+) signal peptide
AT3G18490	Q9LS40	ASPG1	Protein ASPARTIC PROTEASE IN GUARD CELL 1	1.1735	1.211	0.974	(+) signal peptide
AT5G49360	Q9FGY1	BXL1	Beta-D-xylosidase 1	1.148	1.148	1.8225	(+) signal peptide
AT3G15356	Q9LJR2	LEC	Lectin-like protein LEC	1.1355	0.966	1.305	(+) signal peptide
AT4G30270	P24806	XTH24	Xyloglucan endotransglucosylase/hydrolase protein 24	1.06	1.01	1.11	(+) signal peptide
AT3G14210	Q9LJG3	ESM1	GDSL esterase/lipase	1.0305	1.327	0.982	(+) signal peptide
AT1G69530	Q9C554	EXPA1	Expansin-A1	1.01	1.0215	1.01	(+) signal peptide
AT3G52840	Q9LFA6	BGAL2	Beta-galactosidase 2	1.01	1.01	1.06	(+) signal peptide
AT1G17860	Q9LMU2	KTI5	Kunitz trypsin inhibitor 5	0.987	1.144	0.83	(+) signal peptide
AT1G29660	Q9C7N5	GGL5	GDSL esterase/lipase	0.984	1.017	0.951	(+) signal peptide
AT4G19410	Q940J8	PAE7	Pectin acetylesterase 7	0.901	1.195	0.706	(+) signal peptide
AT3G14067	Q9LVJ1	SBT1.4	Subtilisin-like protease SBT1.4	0.89	0.89	0.8785	(+) signal peptide
AT4G16500	Q84WT8	CYS4	Cysteine proteinase inhibitor 4	0.885	1.234	0.648	(+) signal peptide
AT5G25980	Q9C5C2	TGG2	Myrosinase 2	0.881	0.881	0.811	(+) signal peptide
AT4G23170	O65469	CRK9	Putative cysteine-rich receptor-like protein kinase 9	0.864	0.759	0.965	(+) signal peptide
AT5G26000	P37702	TGG1	Myrosinase 1	0.849	0.849	0.7845	(+) signal peptide
AT1G66970	Q7Y208	GDPDL1	Glycerophosphodiester phosphodiesterase GDPDL1	0.835	0.66	1.011	(+) signal peptide
AT5G45280	Q9FH82	PAE11	Pectin acetylesterase 11	0.814	0.874	0.627	(+) signal peptide
AT5G23820	Q9FF98	ML3	MD-2-related lipid-recognition protein 3	0.806	1.12	0.492	(+) signal peptide
AT4G27520	Q9T076	ENODL2	Early nodulin-like protein 2	0.7885	0.7885	0.675	(+) signal peptide
AT2G45470	O22126	FLA8	Fasciclin-like arabinogalactan protein 8	0.7875	0.7875	0.9305	(+) signal peptide
AT1G29670	Q9C7N4	GGL6	GDSL esterase/lipase	0.7675	0.7675	0.7635	(+) signal peptide
AT5G67360	O65351	SBT1.7	Subtilisin-like protease SBT1.7	0.743	0.631	1.101	(+) signal peptide
AT5G08380	Q9FT97	AGAL1	Alpha-galactosidase 1	0.734	0.734	0.649	(+) signal peptide
AT5G20630	P94072	GER3	Germin-like protein subfamily 3 member 3	0.724	0.724	0.636	(+) signal peptide
AT1G78060	Q9SGZ5	BXL7	Probable beta-D-xylosidase 7	0.658	0.658	0.51	(+) signal peptide
AT1G78830	Q9ZVA2	EP1	EP1-like glycoprotein 2	0.5815	0.639	0.524	(+) signal peptide
AT1G09750	O04496	AED3	Aspartyl protease AED3	0.555	0.428	0.682	(+) signal peptide
AT2G38540	Q42589	LTP1	Non-specific lipid-transfer protein 1	0.4925	0.48825	0.67	(+) signal peptide
AT3G13750	Q9SCW1	BGAL1	Beta-galactosidase 1	0.4705	0.547	0.394	(+) signal peptide

## Sheet: Supplemental Table4
Supplementary Table S4 List of proteins detected in wild type and SYP132-OX secretory proteome and their classification for association with SA-, JA- and auxin- signalling pathways.
Ensembl Gene ID	Accession	Description	SA	JA	Auxin
AT3G16670	A0A384L9I5	Pollen Ole e 1 allergen and extensin family protein
AT3G23450	A0A1I9LMI8	Transmembrane protein
AT5G23820	Q9FF98	MD-2-related lipid-recognition protein 3
AT1G72610	A0A384L3S4	Germin-like protein
AT1G09560	P94014	Germin-like protein subfamily 2 member 1
AT1G33610	Q9FW49	Receptor like protein
AT3G19320	A0A5S9XDU6	Leucine-rich repeat (LRR) family protein
AT5G11450	A0A178UEL5	PsbP domain-containing protein 5, chloroplastic
AT3G15356	Q9LJR2	Lectin-like protein LEC
AT3G16530	A0A654F7S5	Lectin_legB domain-containing protein
AT5G48540	Q9LV60	Cysteine-rich repeat secretory protein 55
AT2G34930	A0A178VY01	LRRNT_2 domain-containing protein
AT2G38530	A0A178W063	Non-specific lipid-transfer protein
AT5G08050	A0A178UMV5	Carboxypeptidase
AT5G67360	O65351	Subtilisin-like protease SBT1.7
AT3G50700	A0A178V7W1	Zinc finger protein GAI-ASSOCIATED FACTOR 1
AT2G23870	A0A178VZZ7	Carboxypeptidase
AT5G08370	Q8RX86	Alpha-galactosidase 2
AT1G78850	A0A178WJI0	EP1-like glycoprotein 3
AT2G35780	A0A7G2EDI1	Carboxypeptidase
AT3G18490	A0A178VIK2	ASPARTIC PROTEASE IN GUARD CELL 1
AT3G19620	Q9LJN4	Probable beta-D-xylidase 5
AT2G46930	A0A7G2EEK7	Pectin acetylesterase
AT5G08380	Q9FT97	Alpha-galactosidase 1
AT4G19810	O81862	Class V chitinase
AT3G56310	Q8VXZ7	Alpha-galactidase 3
AT1G49740	Q9FXA0	F14J22.5 protein
AT4G23170	A0A5S9XV17	Putative cysteine-rich receptor-like protein kinase 9
AT3G52500	A0A7G2ET83	Peptidase A1 domain-containing protein
AT5G48220	A0A7G2FGM4	Indole-3-glycerol-phphate synthase
AT5G16715	A0A7G2F850	Valine--tRNA ligase
AT3G12490	A0A5S9XBM7	Cysteine proteinase inhibitor
AT5G59320	Q9LLR7	Non-specific lipid-transfer protein 3
AT3G08770	Q9LDB4	Non-specific lipid-transfer protein 6
AT4G36945	A0A178V274	PLC-like phosphodiesterases superfamily protein
AT5G59310	A0A178URL2	Non-specific lipid-transfer protein
AT4G26690	Q9SZ11	Glycerophphodiester phphodiesterase GDPDL3
AT5G63800	A0A178URV0	Beta-galactidase
AT5G42020	A0A178UG43	BIP2
AT2G43510	A0A178VRC4	Defensin-like protein 195
AT4G00165	Q8RW93	Putative lipid-binding protein
AT3G44100	A0A178V6L1	ML domain-containing protein
AT3G10740	Q9SG80	Alpha-L-arabinofuranidase 1
AT1G02360	A0A5S9S791	Chitinase family protein
AT2G28470	Q9SCV4	Beta-galactidase 8
AT4G37530	Q9SZE7	Peroxidase 51
AT1G75040	A0A178WNL8	Pathogenesis-related protein 5
AT3G22060	Q9LRJ9	Cysteine-rich repeat secretory protein 38
AT5G10770	A0A7G2F7E5	Aspartyl protease family protein
AT5G20230	Q07488	Blue copper protein
AT3G57240	F4J270	Probable glucan endo-1,3-beta-glucidase BG3
AT4G34480	Q9M069	Glucan endo-1,3-beta-glucidase 7
AT4G16660	F4JMJ1	Heat shock 70 kDa protein 17
AT1G56340	A0A178W6I8	Calreticulin
AT3G49120	A0A178VGZ7	Peroxidase
AT1G55260	F4I082	Non-specific lipid transfer protein GPI-anchored 6
AT5G64120	A0A5S9YH16	Peroxidase
AT2G18660	A0A178VYJ1	PNP-A, Plant Natriuretic Peptide A
AT2G14610	P33154	Pathogenesis-related protein 1
AT5G07830	A0A654FZP1	MAP3K-like protein kinase
AT3G54420	A0A178VE44	EP3
AT5G19240	Q84VZ5	Uncharacterized glycoprotein membrane precursor
AT3G46550	A0A178VJM2	Salt Overly Sensitive 5, Fasciclin-like Arabinogalactan-Protein 4
AT2G02990	P42813	Ribonuclease 1
AT5G54590	A0A178UHV8	Calcium/calmodulin-regulated receptor-like kinase 1
AT4G25900	Q940G5	Glucose-6-phphate 1-epimerase
AT2G43620	A0A178VXW7	Chitinase family protein
AT3G10410	P32826	Serine carboxypeptidase-like 49
AT3G07390	A0A654F678	Auxin-induced in root cultures protein 12
AT5G03350	Q9LZF5	Lectin-like protein
AT1G21750	A0A178WAM1	Protein disulfide-isomerase
AT2G43570	A0A178W3M3	ENDOCHITINASE
AT3G57260	P33157	Pathogenesis-related protein 2
AT1G13750	A0A178WDI0	Purple acid phphatase
AT3G04720	P43082	Hevein-like preproprotein
AT3G23600	A0A178VG70	DLH domain-containing protein
AT3G14310	O49006	Pectinesterase/pectinesterase inhibitor 3
AT1G66970	Q7Y208	Glycerophphodiester phphodiesterase GDPDL1
AT2G27720	A0A178VQE0	RIBOSOMAL PROTEIN P2Z
AT2G43560	A0A1P8B252	Peptidylprolyl isomerase
AT2G06850	A0A178VUP5	Xyloglucan endotransglucylase/hydrolase
AT2G43940	A0A178WMA6	transposable_element_gene
AT4G12420	A0A178V188	SKU5
AT4G30270	P24806	Xyloglucan endotransglucylase/hydrolase protein 24
AT3G07470	A0A7G2EM64	DUF538 family protein
AT2G04690	Q8RY6	F28I8.27
AT5G49760	A0A178UIE9	Protein kinase domain-containing protein
AT5G44130	A0A178U8W9	Fasciclin-like arabinogalactan protein 13
AT2G29960	Q8LDP4	Peptidyl-prolyl cis-trans isomerase CYP19-4
AT5G60360	A8MQZ1	Aleurain-like protease
AT1G03230	A0A5S9SDE7	Peptidase A1 domain-containing protein
AT2G05520	Q9SL15	Glycine-rich protein 3
AT1G47128	A0A178WIH7	RESPONSIVE TO DEHYDRATION 21
AT3G14360	A0A178USM3	FLA2
AT1G79720	Q8RX60	Eukaryotic aspartyl protease family protein;
AT4G19360	A0A178V035	CYS4
AT5G55730	Q9FM65	Fasciclin-like arabinogalactan protein 1
AT3G16370	A0A178V9X5	GDSL esterase/lipase APG
AT1G30020	A0A178W3W2	T1P2.11
AT4G12910	Q8L7B2	Serine carboxypeptidase-like 20
AT5G34940	Q9FZP1	Heparanase-like protein 3
AT1G04800	A0A178WRL5	glycine-rich protein
AT1G17860	A0A654EFU6	CASP-LIKE PROTEIN 1C2
AT5G45280	A0A654G889	Pectin acetylesterase
AT1G78820	A0A5S9WVN6	EP1-like glycoprotein 1
AT1G26560	A0A5S9W0K2	Beta-glucosidase 40
AT2G01820	Q9SIT1	Receptor-like kinase TMK3
AT1G09750	A0A178W448	Aspartyl protease AED3
AT2G10940	A0A654ESF6	AAI domain-containing protein
AT2G38540	A0A5S9X554	Non-specific lipid-transfer protein
AT5G20630	A0A5S9Y5Y3	Germin-like protein
AT1G28600	Q94F40	GDSL esterase/lipase
AT5G47540	A0A7G2FKV2	Mo25 family protein
AT5G05960	Q9FI90	AT5G05960 protein
AT1G03220	A0A178W8S3	Peptidase A1 domain-containing protein
AT5G42240	Q9FH05	Serine carboxypeptidase-like 42
AT1G76160	A0A178WJJ9	SKU5 similar 5
AT5G39680	A0A178U9V8	Pentatricopeptide repeat-containing protein
AT1G48750	A0A178WPD2	Bifunctional inhibitor/lipid-transfer protein
AT1G29670	Q9C7N4	GDSL esterase/lipase
AT1G12900	F4HNZ6	Glyceraldehyde 3-phphate dehydrogenase A subunit 2
AT2G25060	Q9SK27	Early nodulin-like protein 1
AT3G14210	Q9LJG3	GDSL esterase/lipase ESM1
AT3G54400	A0A384KZH7	Peptidase A1 domain-containing protein
AT3G48460	A0A178VFS3	GDSL esterase/lipase
AT5G09440	A0A178UJ96	EXL4
AT3G08030	Q9SFB1	F17A17.37 protein
AT2G25510	Q9SKJ8	F13B15.17
AT1G17100	Q9SHG8	HAEM-BINDING PROTEIN 1
AT1G33590	F4HR88	Receptor like protein
AT3G45970	Q9LZT4	Expansin-like A1
AT1G33600	A0A5S9WIV1	Receptor like protein
AT1G47960	F4HWQ8	Cell wall / vacuolar inhibitor of fructidase 1
AT1G78830	Q9ZVA2	EP1-like glycoprotein 2
AT1G68560	Q9S7Y7	Alpha-xylidase 1
AT3G20820	Q9LT39	Leucine-rich repeat (LRR) family protein
AT5G25460	A0A178UH27	DGR2
AT2G45180	Q42044	DISEASE RELATED NONSPECIﬁC LIPID TRANSFER PROTEIN 1
AT2G43530	O22867	Defensin-like protein 194
AT1G27950	A0A178WLV2	Non-specific lipid transfer protein GPI-anchored 1
AT4G27520	A0A178V632	ENODL2
AT2G45470	O22126	Fasciclin-like arabinogalactan protein 8
AT5G26000	A0A178U7L7	TGG1
AT4G28750	A0A178V4E9	Photosystem I reaction center subunit IV A
AT4G14520	A0A178UXN9	ENODL19
AT5G11420	A0A178UK33	DUF642 cell wall protein
AT5G10560	Q9LXA8	Probable beta-D-xylosidase 6
AT5G25980	Q9C5C2	Myrosinase 2 OS

## Sheet: Supplemental Table5
Supplementary Table S5 TMT-MS analysis of secretory proteome from wild type, SYP132-OX and Arabidopsis.
Ensembl Gene ID	Accession	Gene Symbol	Description	Abundance Ratio: (SYP132-OX) / (wild type)	Adj. P-Value: (SYP132-OX) / (wild type)	Abundance Ratio: (SYP132-Det) / (control)	Adj. P-Value: (SYP132-Det) / (control)	Marked as	# Peptides	# PSMs
AT1G03220	A0A178W8S3		Peptidase A1 domain-containing protein	0.705	0.476278	1.353	0.332009	(+) signal peptide	12	16
AT1G03230	A0A5S9SDE7		Peptidase A1 domain-containing protein	0.868	0.610478	2.2	0.230504	(+) signal peptide	6	9
AT1G04800	A0A178WRL5		Uncharacterized protein	0.415	0.63142	0.958	0.931565	(+) signal peptide	1	2
AT1G09560	P94014	GLP4	Germin-like protein subfamily 2 member 1	1.453	0.627616	1.826	0.268351	(+) signal peptide	1	2
AT1G09750	A0A178W448		(thale cress) hypothetical protein	0.702	0.476278	0.735	0.239562	(+) signal peptide	6	14
AT1G12900	F4HNZ6	GAPA-2	Glyceraldehyde 3-phosphate dehydrogenase A subunit 2	0.459	0.548382	1.558	0.215005	(+) signal peptide	9	11
AT1G13750	A0A178WDI0		Purple acid phosphatase	100		0.849	0.892012	(+) signal peptide	2	4
AT1G17100	Q9SHG8	HBP1	Haem-Binding Protein 1, SOUL1	0.826	0.548382	0.774	0.164506	(+) signal peptide	4	4
AT1G17860	A0A654EFU6	KTI5	KUNITZ TRYPSIN INHIBITOR 5	0.925	0.613267	1.218	0.238678	(+) signal peptide	9	11
AT1G21750	A0A178WAM1		Protein disulfide-isomerase	2.125	0.403074	1.045	0.903264	(+) signal peptide	17	35
AT1G26560	A0A5S9W0K2		Uncharacterized protein	0.526	0.564042	0.01		(+) signal peptide	1	1
AT1G27950	A0A178WLV2		(thale cress) hypothetical protein	0.736	0.403074	1.231	0.20012	(+) signal peptide	3	6
AT1G28600	Q94F40	GGL2	GDSL esterase/lipase	0.863	0.586596	1.092	0.370131	(+) signal peptide	3	6
AT1G29670	Q9C7N4	GGL6	GDSL esterase/lipase GDSL1	0.61	0.552512	1.103	0.365557	(+) signal peptide	11	30
AT1G30020	A0A178W3W2		Uncharacterized protein	0.815	0.552512	0.573	0.152834	(+) signal peptide	8	9
AT1G33590	F4HR88		Receptor like protein	0.712	0.451209	1.251	0.230504	(+) signal peptide	17	23
AT1G33600	A0A5S9WIV1		Receptor like protein	0.576	0.427447	1.675	0.261916	(+) signal peptide	8	9
AT1G33610	Q9FW49	T1E4.10	Receptor like protein	0.901	0.940508	0.344	0.358245	(+) signal peptide	5	5
AT1G43940	A0A178WMA6		Uncharacterized protein	1.021	0.745742	1.206	0.915772	(+) signal peptide	5	6
AT1G47128	A0A178WIH7		(thale cress) hypothetical protein	1.08	0.894125	1.216	0.443449	(+) signal peptide	9	10
AT1G47960	F4HWQ8	C/VIF1	Cell wall / vacuolar inhibitor of fruct idase 1	0.735	0.451209	1.617	0.287413	(+) signal peptide	4	8
AT1G48750	A0A178WPD2		(thale cress) hypothetical protein	0.384	0.511141	0.687	0.182462	(+) signal peptide	2	2
AT1G49740	Q9FXA0		F14J22.5 protein	1.245	0.639308	0.491	0.261916	(+) signal peptide	6	6
AT1G55260	F4I082	LTPG6	Non-specific lipid transfer protein GPI-anchored 6	1.414	0.451209	1.199	0.300492	(+) signal peptide	3	6
AT1G56340	A0A178W6I8	CRT1	Calreticulin 1	1.347	0.476278	0.771	0.358245	(+) signal peptide	5	6
AT1G66970	Q7Y208	GDPDL1	Glyceroph phodiester ph phodiesterase GDPDL1	1.124	0.482959	0.869	0.519186	(+) signal peptide	10	11
AT1G68560	Q9S7Y7	XYL1	Alpha-xyl idase 1	0.726	0.476278	0.701	0.435118	(+) signal peptide	3	6
AT1G72610	A0A384L3S4		Germin-like protein	1.428	0.816467	2.116	0.352489	(+) signal peptide	2	4
AT1G75040	A0A178WNL8	PR5	Pathogenesis-related protein 5	1.85	0.548382	0.781	0.418314	(+) signal peptide	12	87
AT1G76160	A0A178WJJ9		(thale cress) hypothetical protein	0.609	0.754078	0.578	0.219034	(+) signal peptide	3	3
AT1G78820	A0A5S9WVN6		Uncharacterized protein	0.537	0.0462277	0.797	0.370131	(+) signal peptide	12	15
AT1G78830	Q9ZVA2	EP1	EP1-like glycoprotein 2	0.46	0.451209	0.804	0.174927	(+) signal peptide	13	36
AT1G78850	A0A178WJI0		(thale cress) hypothetical protein	1.017	0.873653	0.739	0.224463	(+) signal peptide	12	23
AT1G78860	P80828	GAL2	APPLE DOMAIN LECTIN-2	1.086	0.962209	0.568	0.164506	(+) signal peptide	1	1
AT1G79720	Q8RX60		At1g79720	0.821	0.476278	0.786	0.164506	(+) signal peptide	7	7
AT2G01820	Q9SIT1	TMK3	Receptor-like kinase TMK3	0.62	0.476278	0.915	0.844039	(+) signal peptide	3	6
AT2G02990	P42813	RNS1	Ribonuclease 1	1.2	0.552512	8.566	0.152834	(+) signal peptide	3	5
AT2G04690	Q8RY62		At2g04690/F28I8.27	1.147	0.74642	0.803	0.275747	(+) signal peptide	2	2
AT2G05520	Q9SL15	GRP3	Glycine-rich protein 3	0.808	0.576595	1.648	0.464272	(+) signal peptide	3	11
AT2G06850	A0A178VUP5		Xyloglucan endotransgluc ylase/hydrolase	1.099	0.476278	0.747	0.772116	(+) signal peptide	2	4
AT2G10940	A0A654ESF6		AAI domain-containing protein	0.532	0.451209	0.434	0.240646	(+) signal peptide	4	8
AT2G14610	P33154	PR1	Pathogenesis-related protein 1	2.867	0.63142	1.698	0.261916	(+) signal peptide	4	19
AT2G18660	A0A178VYJ1	PNP-A	Plant Natriuretic Peptide A	2.488	0.511141	1.989	0.322453	(+) signal peptide	2	4
AT2G23870	A0A178VZZ7		Serine carboxypeptidase-like 26	1.246	0.972383	0.682	0.20012	(+) signal peptide	4	5
AT2G25060	Q9SK27	ENODL14	Early nodulin-like protein 1	0.894	0.640004	0.01		(+) signal peptide	3	6
AT2G25510	Q9SKJ8		At2g25510/F13B15.17	0.872	0.561375	0.753	0.335244	(+) signal peptide	2	2
AT2G27720	A0A178VQE0		Uncharacterized protein	2.118	0.451209	0.552	0.238678	(+) signal peptide	1	2
AT2G28470	Q9SCV4	BGAL8	Beta-galact idase 8	1.519	0.517066	0.421	0.164786	(+) signal peptide	12	24
AT2G29960	Q8LDP4	CYP19-4	Peptidyl-prolyl cis-trans isomerase CYP19-4	1.008	0.717709	0.83	0.448559	(+) signal peptide	1	4
AT2G34930	A0A178VY01		LRRNT_2 domain-containing protein	1.141	0.900684	1.096	0.717918	(+) signal peptide	5	5
AT2G35780	A0A7G2EDI1	SCPL26	Serine carboxypeptidase-like 26	0.734	0.989585	0.861	0.43485	(+) signal peptide	1	1
AT2G38530	A0A178W063		Non-specific lipid-transfer protein	0.406	0.511141	3.898	0.20012	(+) signal peptide	3	5
AT2G38540	A0A5S9X554		Non-specific lipid-transfer protein	0.557	0.476278	1.417	0.230504	(+) signal peptide	6	14
AT2G43510	A0A178VRC4		(thale cress) hypothetical protein	1.06	0.548382	1.764	0.230504	(+) signal peptide	3	6
AT2G43530	O22867	ATTI3	Defensin-like protein 194	0.669	0.552512	1.137	0.903264	(+) signal peptide	2	6
AT2G43560	A0A1P8B252		Peptidylprolyl isomerase	1.301	0.451209	1.407	0.164506	(+) signal peptide	4	4
AT2G43570	A0A178W3M3	CHI	ENDOCHITINASE	2.355	0.511141	0.712	0.219381	(+) signal peptide	8	14
AT2G43620	A0A178VXW7		(thale cress) hypothetical protein	2.691	0.561375	3.591	0.152834	(+) signal peptide	7	26
AT2G45180	Q42044	DRN1	Disease Related Nonspeciﬁc Lipid Transfer protein 1	0.802	0.548382	0.921	0.464597	(+) signal peptide	2	2
AT2G45470	O22126	FLA8	Fasciclin-like arabinogalactan protein 8	0.821	0.476278	0.897	0.164506	(+) signal peptide	8	14
AT2G46930	A0A7G2EEK7	PAE3	Pectin acetylesterase 3	0.921	0.810381	0.689	0.152834	(+) signal peptide	3	3
AT3G04720	P43082	HEL	Hevein-like preproprotein	100		1.495	0.569199	(+) signal peptide	1	2
AT3G07390	A0A654F678	AIR12	Auxin-induced in root cultures protein 12	1.919	0.441403	1.337	0.261916	(+) signal peptide	4	6
AT3G07470	A0A7G2EM64		(thale cress) hypothetical protein	1.26	0.561375	1.127	0.705355	(+) signal peptide	3	3
AT3G08030	Q9SFB1	F17A17.37	F17A17.37 protein	0.784	0.364125	0.666	0.219034	(+) signal peptide	13	26
AT3G08770	Q9LDB4	LTP6	Non-specific lipid-transfer protein 6	100		0.55	0.702899	(+) signal peptide	2	4
AT3G10410	P32826	SCPL49	Serine carboxypeptidase-like 49	1.571	0.451209	0.839	0.302075	(+) signal peptide	1	1
AT3G10740	Q9SG80	ASD1	Alpha-L-arabinofuran idase 1	2.086	0.548382	0.362	0.23108	(+) signal peptide	7	13
AT3G12490	A0A5S9XBM7	ATCYS6	PHYTOCYSTATIN 6	1.193	0.769876	0.829	0.38808	(+) signal peptide	3	3
AT1G02360	A0A5S9S791		Chitinase family protein	1.134	0.548382	0.994	0.789145	(+) signal peptide	2	2
AT3G14210	Q9LJG3	ESM1	GDSL esterase/lipase ESM1	0.942	0.564042	0.758	0.474226	(+) signal peptide	10	55
AT3G14310	O49006	PME3	Pectinesterase/pectinesterase inhibitor 3	2.776	0.476278	0.71	0.354144	(+) signal peptide	4	7
AT3G15356	Q9LJR2	LEC	Lectin-like protein LEC	1.109	0.864333	1.097	0.358245	(+) signal peptide	10	33
AT3G16370	A0A178V9X5	GGL19	GDSL esterase/lipase APG	0.88	0.621154	0.436	0.152834	(+) signal peptide	5	5
AT3G16530	A0A654F7S5		Lectin_legB domain-containing protein	1.523	0.627616	0.972	0.705355	(+) signal peptide	8	30
AT3G16670	A0A384L9I5		(thale cress) hypothetical protein	1.18	0.873653	0.649	0.352489	(+) signal peptide	1	2
AT3G18490	A0A178VIK2	ASPG1	ASPARTIC PROTEASE IN GUARD CELL 1	1.268	0.769876	0.746	0.230504	(+) signal peptide	10	12
AT3G19320	A0A5S9XDU6		Uncharacterized protein	0.883	0.972383	1.201	0.575537	(+) signal peptide	1	1
AT3G19620	Q9LJN4	BXL5	Probable beta-D-xyl idase 5	1.057	0.866336	0.63	0.21219	(+) signal peptide	9	18
AT3G20820	Q9LT39		Leucine-rich repeat (LRR) family protein	0.297	0.476278	1.392	0.219034	(+) signal peptide	8	8
AT3G22060	Q9LRJ9	CRRSP38	Cysteine-rich repeat secretory protein 38	1.416	0.552512	1.247	0.335854	(+) signal peptide	8	9
AT3G23450	A0A1I9LMI8		Transmembrane protein	1.012	0.748787	1.802	0.20012	(+) signal peptide	3	3
AT3G23600	A0A178VG70		DLH domain-containing protein	1.809	0.482959	1.011	0.734999	(+) signal peptide	3	3
AT3G44100	A0A178V6L1		ML domain-containing protein	100		1.047	0.463098	(+) signal peptide	3	4
AT3G45970	Q9LZT4	EXLA1	Expansin-like A1	0.581	0.364125	1.348	0.219034	(+) signal peptide	3	6
AT3G46550	A0A178VJM2	SOS5, FLA4	Salt Overly Sensitive 5, Fasciclin-like Arabinogalactan-Protein 4	1.336	0.476278	1.534	0.3739	(+) signal peptide	1	1
AT3G48460	A0A178VFS3		Uncharacterized protein	0.552	0.451209	0.01		(+) signal peptide	1	2
AT3G49120	A0A178VGZ7		Peroxidase	1.453	0.482959	2.506	0.306429	(+) signal peptide	9	21
AT3G50700	A0A178V7W1		Uncharacterized protein	0.903	0.943302	0.497	0.164506	(+) signal peptide	5	6
AT3G52500	A0A7G2ET83		(thale cress) hypothetical protein	1.522	0.532873	0.858	0.6449	(+) signal peptide	1	1
AT3G54400	A0A384KZH7		Peptidase A1 domain-containing protein	0.79	0.738846	1.114	0.551906	(+) signal peptide	6	6
AT3G54420	A0A178VE44	EP3, CHITIV	CHITINASE CLASS IV	1.693	0.552512	1.142	0.931565	(+) signal peptide	4	4
AT3G56310	Q8VXZ7	AGAL3	Alpha-galact idase 3	1.034	0.756862	1.351	0.453379	(+) signal peptide	1	2
AT3G57240	F4J270	BG3	Probable glucan endo-1,3-beta-gluc idase BG3	1.808	0.476278	0.968	0.624375	(+) signal peptide	15	84
AT3G57260	P33157	BG2, PR2	Glucan endo-1,3-beta-gluc idase, acidic isoform	3.618	0.476278	0.433	0.164506	(+) signal peptide	12	71
AT4G00165	Q8RW93		Putative lipid-binding protein	1.34	0.685174	0.406	0.377374	(+) signal peptide	4	8
AT4G12420	A0A178V188	SKU5	unknow function, cell wall localised	0.97	0.889852	0.991	0.975857	(+) signal peptide	1	2
AT4G12910	Q8L7B2	SCPL20	Serine carboxypeptidase-like 20	0.721	0.548382	0.594	0.322453	(+) signal peptide	4	4
AT4G14360	A0A178USM3	FLA2	S-adenosyl-L-methionine-dependent methyltransferases superfamily protein	0.729	0.476278	0.957	0.872496	(+) signal peptide	4	4
AT4G14520	A0A178UXN9		ENODL19	0.493	0.427447	1.278	0.358245	(+) signal peptide	3	3
AT4G16660	F4JMJ1	HSP70-17	Heat shock 70 kDa protein 17	1.552	0.738846	0.934	0.677713	(+) signal peptide	1	1
AT4G19360	A0A178V035		CYS4	0.828	0.476278	0.992	0.588182	(+) signal peptide	4	5
AT4G19810	O81862	ChiC	Class V CHITINASE	1.279	0.982417	0.661	0.219034	(+) signal peptide	4	8
AT4G23170	A0A5S9XV17		Uncharacterized protein	1.026	0.756862	0.01		(+) signal peptide	6	16
AT4G25900	Q940G5		Glucose-6-phosphate 1-epimerase	1.628	0.511141	0.456	0.164506	(+) signal peptide	8	10
AT4G26690	Q9SZ11	GDPDL3	Glycerophosphodiester phosphodiesterase GDPDL3	1.084	0.618672	0.891	0.971518	(+) signal peptide	7	7
AT4G27520	A0A178V632	ENODL2	Early nodulin-like protein 2	0.594	0.476278	1.335	0.274452	(+) signal peptide	5	12
AT4G28750	A0A178V4E9		(thale cress) hypothetical protein	0.452	0.561375	1.319	0.243942	(+) signal peptide	2	2
AT4G30270	P24806	XTH24	Xyloglucan endotransgluc ylase/hydrolase protein 24	1.08	0.627616	0.837	0.606544	(+) signal peptide	4	5
AT4G34480	Q9M069		Glucan endo-1,3-beta-glucosidase 7	1.326	0.451209	0.803	0.519186	(+) signal peptide	2	6
AT4G36945	A0A178V274		Uncharacterized protein	100		1.265	0.547274	(+) signal peptide	2	2
AT4G37530	Q9SZE7	PER51	Peroxidase 51	2.173	0.548382	2.745	0.152834	(+) signal peptide	9	20
AT5G03350	Q9LZF5	LLP	Lectin-like protein	2.237	0.364125	0.862	0.52272	(+) signal peptide	6	14
AT5G05960	Q9FI90		AT5G05960 protein	0.42	0.564042	0.613	0.775376	(+) signal peptide	1	1
AT5G07830	A0A654FZP1	GUS	Glucuronidase 2	1.166	0.561375	0.441	0.164506	(+) signal peptide	4	8
AT5G08050	A0A178UMV5		Carboxypeptidase	0.847	0.618672	1.366	0.480318	(+) signal peptide	3	3
AT5G08370	Q8RX86	AGAL2	Alpha-galactosidase 2	1.122	0.904042	0.666	0.164506	(+) signal peptide	6	11
AT5G08380	Q9FT97	AGAL1	Alpha-galacosidase 1	1.122	0.943302	0.633	0.172452	(+) signal peptide	10	20
AT5G09440	A0A178UJ96		EXL4	0.757	0.364125	3.361	0.164506	(+) signal peptide	2	4
AT5G10560	Q9LXA8	BXL6	Probable beta-D-xylosidase 6	0.609	0.476278	0.838	0.655107	(+) signal peptide	4	8
AT5G10770	A0A7G2F7E5		(thale cress) hypothetical protein	2.27	0.521305	1.349	0.358245	(+) signal peptide	5	8
AT5G11420	A0A178UK33		(thale cress) hypothetical protein	0.665	0.364125	1.196	0.465554	(+) signal peptide	6	6
AT5G11450	A0A178UEL5		Uncharacterized protein	0.974	0.773902	0.365	0.219034	(+) signal peptide	8	8
AT5G16715	A0A7G2F850		Valine--tRNA ligase	0.944	0.769876	1.14	0.778605	(+) signal peptide	5	6
AT5G19240	Q84VZ5		Uncharacterized glycoprotein membrane precursor	1.281	0.548382	1.212	0.219034	(+) signal peptide	2	4
AT5G20230	Q07488	BCB, SAG14	Blue copper binding protein, Senescence associated gene 14	2.258	0.476278	2.268	0.20012	(+) signal peptide	2	3
AT5G20630	A0A5S9Y5Y3		Germin-like protein	0.391	0.476278	0.619	0.240646	(+) signal peptide	5	21
AT5G23820	Q9FF98	ML3	MD-2-related lipid-recognition protein 3	0.906	0.782654	0.72	0.443248	(+) signal peptide	4	8
AT5G25460	A0A178UH27		DGR2	0.806	0.451209	1.046	0.718712	(+) signal peptide	6	6
AT5G25980	Q9C5C2	TGG2	Myrosinase 2	0.796	0.548382	0.649	0.164506	(+) signal peptide	15	60
AT5G26000	A0A178U7L7		TGG1	0.451	0.427447	0.799	0.23108	(+) signal peptide	14	24
AT5G34940	Q9FZP1		Heparanase-like protein 3	0.816	0.612952	0.828	0.474226	(+) signal peptide	3	6
AT5G39680	A0A178U9V8		Uncharacterized protein	0.749	0.769876	1.269	0.844039	(+) signal peptide	1	1
AT5G42020	A0A178UG43		BIP2	100		1.366	0.288098	(+) signal peptide	4	6
AT5G42240	Q9FH05	SCPL42	Serine carboxypeptidase-like 42	0.587	0.548382	0.655	0.508379	(+) signal peptide	5	10
AT5G44130	A0A178U8W9		(thale cress) hypothetical protein	0.84	0.521305	1.129	0.164786	(+) signal peptide	3	6
AT5G45280	A0A654G889		Pectin acetylesterase	0.806	0.548382	1.035	0.897962	(+) signal peptide	4	4
AT5G47540	A0A7G2FKV2		(thale cress) hypothetical protein	0.758	0.482959	0.609	0.286276	(+) signal peptide	3	6
AT5G48220	A0A7G2FGM4		Indole-3-glycerol-phosphate synthase	1.226	0.548382	0.853	0.39743	(+) signal peptide	6	6
AT5G48540	Q9LV60	CRRSP55	Cysteine-rich repeat secretory protein 55	0.978	0.961827	1.831	0.164506	(+) signal peptide	8	8
AT5G49760	A0A178UIE9		Protein kinase domain-containing protein	1.7	0.73517	0.818	0.718712	(+) signal peptide	5	6
AT5G54590	A0A178UHV8		Uncharacterized protein	1.167	0.548382	0.88	0.230504	(+) signal peptide	2	2
AT5G55730	Q9FM65	FLA1	Fasciclin-like arabinogalactan protein 1	0.893	0.529882	0.92	0.493079	(+) signal peptide	2	4
AT5G59310	A0A178URL2		Non-specific lipid-transfer protein	100		36.079	0.164506	(+) signal peptide	1	2
AT5G59320	Q9LLR7	LTP3	Non-specific lipid-transfer protein 3	7.361		17.049	0.274452	(+) signal peptide	3	5
AT5G60360	A8MQZ1	ALP	Aleurain-like protease	0.854	0.676606	1.017	0.680152	(+) signal peptide	4	4
AT5G63800	A0A178URV0	BGAL6	Beta-galactosidase 6	100		0.448	0.48073	(+) signal peptide	4	7
AT5G64120	A0A5S9YH16		Peroxidase	2.483	0.751692	9.75	0.164506	(+) signal peptide	9	10
AT5G67360	O65351	SBT1.7	Subtilisin-like protease SBT1.7	1.288	0.816467	0.01		(+) signal peptide	5	9
AT1G02920	Q9SRY5	GSTF7	Glutathione S-transferase F7	1.017	0.943302	0.69	0.941366	(-) signal peptide	4	4
AT1G03680	O48737		Thioredoxin M1, chloroplastic	1.042	0.576595	1.839	0.164506	(-) signal peptide	6	8
AT1G04410	P93819	MDH1	Malate dehydrogenase 1, cytoplasmic	0.592	0.364125	1.296	0.670932	(-) signal peptide	2	4
AT1G06680	Q42029	PSBP1	Oxygen-evolving enhancer protein 2-1, chloroplastic	1.096	0.548382	2.311	0.164506	(-) signal peptide	10	16
AT1G07890	Q05431	APX1	L-ascorbate peroxidase 1, cyt olic	0.716	0.561375	0.649	0.625762	(-) signal peptide	3	3
AT1G07920	Q8GTY0	A4	Elongation factor 1-alpha 4	0.631	0.427447	0.771	0.328807	(-) signal peptide	9	10
AT1G08110	Q8H0V3		Lactoylglutathione lyase	1.192	0.816467	1.342	0.26386	(-) signal peptide	4	4
AT1G08830	P24704	CSD1	Superoxide dismutase	1.925	0.451209	1.008	0.677713	(-) signal peptide	4	4
AT1G11840	O65398	GLX1	Lactoylglutathione lyase GLX1	0.893	0.552512	1.053	0.449431	(-) signal peptide	10	11
AT1G11860	O65396	GDCST	Aminomethyltransferase, mitochondrial	0.956	0.647856	0.996	0.775376	(-) signal peptide	3	3
AT1G12310	Q94AZ4	CML13	Probable calcium-binding protein CML13	1.202	0.552512	1.057	0.960938	(-) signal peptide	4	4
AT1G13440	Q9FX54	GAPC2	Glyceraldehyde-3-phosphate dehydrogenase GAPC2, cytosolic	0.71	0.548382	1.072	0.645746	(-) signal peptide	8	8
AT1G15340	Q9XI36	MBD10	Methyl-CpG-binding domain-containing protein 10	1.378	0.640004	0.736	0.331468	(-) signal peptide	2	2
AT1G16880	Q9FZ47	ACR11	ACT domain-containing protein ACR11	1.33	0.548382	0.906	0.601618	(-) signal peptide	9	12
AT1G18210	Q9LE22	CML27	Probable calcium-binding protein CML27	1.298	0.517066	1.373	0.335854	(-) signal peptide	6	6
AT1G20020	Q8W493	LFNR2	Ferredoxin--NADP reductase, leaf isozyme 2, chloroplastic	1.194	0.944794	1.367	0.358402	(-) signal peptide	3	4
AT1G20340	P42699	DRT112	Plastocyanin major isoform, chloroplastic	1.673	0.648386	1.62	0.330052	(-) signal peptide	1	1
AT1G20440	P31168	COR47	Dehydrin COR47	0.914	0.815018	0.249	0.453379	(-) signal peptide	3	3
AT1G20450	P42759	ERD10	Dehydrin ERD10	0.532	0.451209	0.333	0.333058	(-) signal peptide	1	1
AT1G22840	O23138	CYTC-1	Cytochrome c-1	0.952	0.873653	1.558	0.243942	(-) signal peptide	2	2
AT1G23310	Q9LR30	GGAT1	Glutamate--glyoxylate aminotransferase 1	1.041	0.738846	0.01		(-) signal peptide	2	2
AT1G23740	Q9ZUC1	AOR	NADPH-dependent alkenal/one oxidoreductase, chloroplastic	0.963	0.943302	0.825	0.34898	(-) signal peptide	5	5
AT1G23820	Q9ZUB3	SPDSYN1	Spermidine synthase 1	1.941	0.451209	0.739	0.301391	(-) signal peptide	3	3
AT1G24360	P33207		3-oxoacyl-[acyl-carrier-protein] reductase	1.66	0.44771	1.067	0.869888	(-) signal peptide	2	2
AT1G27450	P31166	APT1	Adenine phosphoribosyltransferase 1, chloroplastic	0.745	0.364125	0.717	0.261916	(-) signal peptide	2	3
AT1G31180	Q9SA14	IMDH3	3-isopropylmalate dehydrogenase 3, chloroplastic	1.535	0.962305	1.173	0.827143	(-) signal peptide	1	1
AT1G31340	Q9SHE7	RUB1	Ubiquitin-NEDD8-like protein RUB1	0.929	0.943302	2.001	0.219034	(-) signal peptide	5	9
AT1G31812	P57752	ACBP6	Acyl-CoA-binding domain-containing protein 6	0.692	0.403074	0.98	0.931565	(-) signal peptide	4	4
AT1G32060	P25697		Phosphoribulokinase, chloroplastic	1.41	0.441403	0.477	0.240745	(-) signal peptide	11	15
AT1G32470	Q9LQL0	GDH3	Glycine cleavage system H protein 3, mitochondrial	1.547	0.451209	0.467	0.3739	(-) signal peptide	3	3
AT1G32990	Q9MAP3	RPL11	50S ribosomal protein L11, chloroplastic	1.84	0.476278	0.754	0.505147	(-) signal peptide	4	4
AT1G42970	P25857	GAPB	Glyceraldehyde-3-phosphate dehydrogenase GAPB, chloroplastic	0.609	0.561375	0.962	0.916642	(-) signal peptide	8	9
AT1G43560	Q8L7S9		Thioredoxin Y2, chloroplastic	0.94	0.894125	1.119	0.358245	(-) signal peptide	3	3
AT1G45145	Q39241	TRX5	Thioredoxin H5	3.12	0.364125	2.186	0.243942	(-) signal peptide	8	11
AT1G47200	Q9C500	WPP2	WPP domain-containing protein 2	1.384	0.561375	0.765	0.675456	(-) signal peptide	1	1
AT1G48030	Q9M5K3	LPD1	Dihydrolipoyl dehydrogenase 1, mitochondrial	1.93	0.451209	0.508	0.164506	(-) signal peptide	5	5
AT1G53240	Q9ZP06		Malate dehydrogenase 1, mitochondrial	1.134	0.503099	1.544	0.368405	(-) signal peptide	13	15
AT1G54410	Q9SLJ2	HIRD11	Dehydrin HIRD11	0.596	0.612952	0.308	0.377374	(-) signal peptide	1	1
AT1G54630	P25702	ACP3	Acyl carrier protein 3, chloroplastic	1.187	0.0562739	1.053	0.960938	(-) signal peptide	2	2
AT1G55480	Q94BS2	MET1	Protein MET1, chloroplastic	1.552	0.403074	1.244	0.209634	(-) signal peptide	9	9
AT1G55490	P21240	CPN60B1	Chaperonin 60 subunit beta 1, chloroplastic	1.667	0.476278	0.572	0.302075	(-) signal peptide	13	13
AT1G56190	P50318		Phosphoglycerate kinase 2, chloroplastic	1.159	0.555351	0.716	0.306429	(-) signal peptide	15	20
AT1G56500	Q8VZ10	SOQ1	Protein SUPPRESSOR OF QUENCHING 1, chloroplastic	1.364	0.476278	0.786	0.562682	(-) signal peptide	4	5
AT1G65980	Q9XEX2	PRXIIB	Peroxiredoxin-2B	0.735	0.738846	0.85	0.516292	(-) signal peptide	2	2
AT1G66240	Q94BT9	ATX1	Copper transport protein ATX1	0.761	0.988492	1.553	0.62788	(-) signal peptide	1	1
AT1G66410	P0DH95	CAM1	Calmodulin-1	1.318	0.364125	1.615	0.215005	(-) signal peptide	9	12
AT1G66430	Q9C524		Probable fructokinase-6, chloroplastic	2.166	0.854755	0.67	0.294237	(-) signal peptide	2	2
AT1G67090	P10795	RBCS-1A	Ribulose bisphosphate carboxylase small subunit 1A, chloroplastic	1	0.889852	0.689	0.448559	(-) signal peptide	12	35
AT1G67280	Q8W593		Probable lactoylglutathione lyase, chloroplastic	1.02	0.751692	1.429	0.547274	(-) signal peptide	8	9
AT1G68010	Q9C9W5	HPR	Glycerate dehydrogenase HPR, peroxisomal	0.472	0.576595	0.01		(-) signal peptide	2	2
AT1G69740	Q9SFH9	HEMB1	Delta-aminolevulinic acid dehydratase 1, chloroplastic	1.002	0.727643	0.645	0.562682	(-) signal peptide	4	5
AT1G70310	O48661	SPDSYN2	Spermidine synthase 2	2.282	0.521305	0.487	0.20012	(-) signal peptide	4	4
AT1G70850	Q9SSK7	MLP34	MLP-like protein 34	1.499	0.476278	0.409	0.152834	(-) signal peptide	2	2
AT1G74050	Q9C9C5	RPL6C	60S ribosomal protein L6-3	1.01	0.751692	0.972	0.519186	(-) signal peptide	2	2
AT1G76080	Q9SGS4	CDSP32	Thioredoxin-like protein CDSP32, chloroplastic	1.853	0.509012	0.505	0.261916	(-) signal peptide	3	3
AT1G76100	P11490	PETE	Plastocyanin minor isoform, chloroplastic	100		2.532	0.289467	(-) signal peptide	1	2
AT1G76680	Q8LAH7	OPR1	12-oxophytodienoate reductase 1	100		1.29	0.393631	(-) signal peptide	3	3
AT1G77090	O49292	PPD4	PsbP domain-containing protein 4, chloroplastic	1.526	0.552512	1.034	0.678049	(-) signal peptide	2	2
AT1G79550	Q9SAJ4	PGK3	Phosphoglycerate kinase 3, cytosolic	0.633	0.896304	0.845	0.945145	(-) signal peptide	7	8
AT1G80380	Q944I4	GLYK	D-glycerate 3-kinase, chloroplastic	1.096	0.576595	1.031	0.681945	(-) signal peptide	7	8
AT1G80660	Q42556	AHA9	ATPase 9, plasma membrane-type	1.952	0.427447	0.711	0.306429	(-) signal peptide	1	1
AT2G01530	Q9ZVF2	MLP329	MLP-like protein 329	0.898	0.756862	0.76	0.365557	(-) signal peptide	1	1
AT2G04700	Q9SJ89	FTRC	Ferredoxin-thioredoxin reductase catalytic chain, chloroplastic	0.851	0.942054	1.034	0.474226	(-) signal peptide	1	1
AT2G15570	Q9SEU7	GAT1	Thioredoxin M3, chloroplastic	1.532	0.971041	1.159	0.903264	(-) signal peptide	1	1
AT2G16600	Q38900	CYP19-1	Peptidyl-prolyl cis-trans isomerase CYP19-1	1.299	0.500862	0.871	0.682671	(-) signal peptide	3	3
AT2G20270	Q8LBS4	GRXS12	Monothiol glutaredoxin-S12, chloroplastic	0.846	0.364125	1.11	0.918847	(-) signal peptide	2	2
AT2G20420	O82662		Succinate--CoA ligase	1.589	0.532873	1.039	0.844039	(-) signal peptide	2	2
AT2G20760	Q9SKU1		Clathrin light chain 1	2.502	0.552512	1.464	0.235098	(-) signal peptide	2	2
AT2G20890	Q9SKT0	THF1	Protein THYLAKOID FORMATION 1, chloroplastic	0.851	0.451209	1.795	0.258165	(-) signal peptide	1	1
AT2G21170	Q9SKP6	TIM	Triosephosphate isomerase, chloroplastic	0.737	0.451209	0.852	0.230504	(-) signal peptide	2	2
AT2G21660	Q03250	RBG7	Glycine-rich RNA-binding protein 7	0.741	0.476278	1.101	0.480651	(-) signal peptide	6	6
AT2G24200	P30184	LAP1	Leucine aminopeptidase 1	1.447	0.548382	1.081	0.844039	(-) signal peptide	11	11
AT2G24940	Q9SK39	MP3	Probable steroid-binding protein 3	1.195	0.561375	1.184	0.377374	(-) signal peptide	2	2
AT2G25080	P52032	GPX1	Phospholipid hydroperoxide glutathione peroxidase 1, chloroplastic	1.255	0.908307	0.926	0.911165	(-) signal peptide	6	7
AT2G28000	P21238	CPN60A1	Chaperonin 60 subunit alpha 1, chloroplastic	1.439	0.548382	0.452	0.197201	(-) signal peptide	16	19
AT2G28190	O78310	CSD2	Superoxide dismutase	1.812	0.441403	1.207	0.474226	(-) signal peptide	6	8
AT2G30860	O80852	GSTF9	Glutathione S-transferase F9	0.269	0.451209	1.664	0.268875	(-) signal peptide	1	1
AT2G31570	O04922	GPX2	Probable glutathione peroxidase 2	1.28	0.59548	1.01	0.928995	(-) signal peptide	8	8
AT2G31670	Q9SIP1	UP3	Stress-response A/B barrel domain-containing protein UP3	1.713	0.476278	0.37	0.238678	(-) signal peptide	2	2
AT2G33150	Q56WD9	PED1	3-ketoacyl-CoA thiolase 2, peroxisomal	1.359	0.476278	2.15	0.367191	(-) signal peptide	4	4
AT2G35370	P25855	GDH1	Glycine cleavage system H protein 1, mitochondrial	100		0.516	0.827143	(-) signal peptide	3	4
AT2G36460	Q9SJQ9	FBA6	Fructose-bisphosphate aldolase 6, cytosolic	1.639	0.943302	0.845	0.377417	(-) signal peptide	1	1
AT2G36530	P25696	ENO2	Bifunctional enolase 2/transcriptional activator	0.571	0.552512	0.774	0.388666	(-) signal peptide	6	6
AT2G36880	Q9SJL8	METK3	S-adenosylmethionine synthase 3	1.616	0.972383	0.842	0.984668	(-) signal peptide	2	2
AT2G37220	Q9ZUU4	CP29B	RNA-binding protein CP29B, chloroplastic	0.891	0.948004	0.895	0.34496	(-) signal peptide	6	8
AT2G37620	P0CJ47	ACT3	Actin-3	0.675	0.548382	1.076	0.680152	(-) signal peptide	1	1
AT2G37660	O80934		Uncharacterized protein At2g37660, chloroplastic	0.997	0.933993	0.737	0.164506	(-) signal peptide	3	3
AT2G39020	Q9ZV06	GNAT8	Probable acetyltransferase NATA1-like	1.209	0.761357	0.934	0.931214	(-) signal peptide	1	1
AT2G39730	P10896	RCA	Ribulose bisphosphate carboxylase/oxygenase activase, chloroplastic	0.551	0.476278	1.324	0.261916	(-) signal peptide	9	9
AT2G42130	Q8S9M1	PAP13	Probable plastid-lipid-associated protein 13, chloroplastic	1.714	0.531579	0.89	0.408226	(-) signal peptide	1	1
AT2G42530	Q9SIN5	COR15B	Protein COLD-REGULATED 15B, chloroplastic	0.499	0.511141	1.275	0.261916	(-) signal peptide	8	9
AT2G42540	Q42512	COR15A	Protein COLD-REGULATED 15A, chloroplastic	0.218	0.476278	1.304	0.365557	(-) signal peptide	7	8
AT2G43680	Q8LPG9	IQD14	Protein IQ-DOMAIN 14	0.863	0.710067	0.757	0.464272	(-) signal peptide	2	3
AT2G43750	P47999	OASB	Cysteine synthase, chloroplastic/chromoplastic	1.863	0.621154	0.911	0.712181	(-) signal peptide	7	7
AT2G43910	Q0WP12	HOL1	Thiocyanate methyltransferase 1	0.871	0.984282	0.751	0.672059	(-) signal peptide	3	3
AT2G44050	O80575		6,7-dimethyl-8-ribityllumazine synthase, chloroplastic	1.022	0.943302	0.81	0.463098	(-) signal peptide	1	1
AT2G44650	O80504	CPN10-2	10 kDa chaperonin 2, chloroplastic	100		1	0.588182	(-) signal peptide	2	2
AT2G44920	O22160		Thylakoid lumenal 15 kDa protein 1, chloroplastic	2.58	0.612952	1.998	0.21219	(-) signal peptide	7	8
AT2G47400	O22914	CP12-1	Calvin cycle protein CP12-1, chloroplastic	1.274	0.521305	1.495	0.335854	(-) signal peptide	4	5
AT3G01480	Q9SSA5	CYP38	Peptidyl-prolyl cis-trans isomerase CYP38, chloroplastic	1.068	0.64186	1.703	0.164506	(-) signal peptide	8	8
AT3G01500	P27140	BCA1	Beta carbonic anhydrase 1, chloroplastic	0.841	0.491788	0.846	0.556277	(-) signal peptide	12	18
AT3G02730	Q9XFH8		Thioredoxin F1, chloroplastic	1.025	0.612952	1.583	0.252708	(-) signal peptide	2	2
AT3G02870	Q9M8S8	VTC4	Inositol-phosphate phosphatase	2.597	0.548382	0.991	0.738072	(-) signal peptide	3	5
AT3G04940	Q9S6Z7	CYSD1	Bifunctional L-3-cyanoalanine synthase/cysteine synthase D1	0.939	0.935289	1.04	0.911549	(-) signal peptide	3	3
AT3G09820	Q9SF85	ADK1	Adenosine kinase 1	0.731	0.943302	0.317	0.164506	(-) signal peptide	3	3
AT3G10060	Q9SR70	FKBP16-4	Peptidyl-prolyl cis-trans isomerase FKBP16-4, chloroplastic	0.885	0.782654	2.091	0.20012	(-) signal peptide	1	1
AT3G11630	Q96291	BAS1	2-Cys peroxiredoxin BAS1, chloroplastic	0.717	0.64186	0.94	0.81926	(-) signal peptide	3	3
AT3G12780	Q9LD57	PGK1	Phosphoglycerate kinase 1, chloroplastic	1.219	0.647856	0.669	0.230504	(-) signal peptide	17	23
AT3G13235	Q1EBV4	DDI1	Protein DNA-DAMAGE INDUCIBLE 1	1.542	0.476278	0.998	0.598106	(-) signal peptide	3	3
AT3G14415	Q9LRS0	GLO2	(S)-2-hydroxy-acid oxidase GLO2	0.883	0.786819	0.75	0.20012	(-) signal peptide	2	2
AT3G14420	Q9LRR9	GLO1	(S)-2-hydroxy-acid oxidase GLO1	0.651	0.552512	0.726	0.263499	(-) signal peptide	2	2
AT3G15360	Q9SEU6		Thioredoxin M4, chloroplastic	1.46	0.451209	1.372	0.219034	(-) signal peptide	4	5
AT3G16640	P31265	TCTP1	Translationally-controlled tumor protein 1	1.106	0.873653	0.941	0.519186	(-) signal peptide	3	3
AT3G17210	Q9LUV2	HS1	Stress-response A/B barrel domain-containing protein HS1	1.638	0.403074	0.451	0.411168	(-) signal peptide	2	2
AT3G17390	Q9LUT2	METK4	S-adenosylmethionine synthase 4	1.173	0.476278	1.375	0.508379	(-) signal peptide	3	4
AT3G17820	Q9LVI8	GLN1-3	Glutamine synthetase cytosolic isozyme 1-3	1.22	0.548382	0.751	0.219034	(-) signal peptide	2	2
AT3G20390	Q94JQ4	RIDA	Reactive Intermediate Deaminase A, chloroplastic	1.251	0.550993	1.417	0.152834	(-) signal peptide	8	12
AT3G24503	Q56YU0	ALDH2C4	Aldehyde dehydrogenase family 2 member C4	0.891	0.476278	0.658	0.219034	(-) signal peptide	5	6
AT3G25530	Q9LSV0	GLYR1	Glyoxylate/succinic semialdehyde reductase 1	1.193	0.988492	0.01		(-) signal peptide	4	4
AT3G26060	Q9LU86	PRXQ	Peroxiredoxin Q, chloroplastic	0.879	0.873653	1.694	0.164506	(-) signal peptide	5	7
AT3G27830	P36210	RPL12A	50S ribosomal protein L12-1, chloroplastic	1.315	0.548382	1.04	0.782928	(-) signal peptide	5	5
AT3G27890	Q9LK88	NQR	NADPH:quinone oxidoreductase	1.521	0.476278	1.236	0.243942	(-) signal peptide	4	4
AT3G28930	P54121	AIG2A	Protein AIG2 A	0.948	0.943302	0.58	0.339413	(-) signal peptide	2	2
AT3G28940	Q9MBH2	AIG2B	Protein AIG2 B	1.64	0.493845	0.691	0.274452	(-) signal peptide	4	4
AT3G44310	P32961	NIT1	Nitrilase 1	0.818	0.989585	0.802	0.600574	(-) signal peptide	8	9
AT3G44860	Q9FYC4	FAMT	Farnesoic acid carboxyl-O-methyltransferase	1.702	0.451209	0.64	0.631702	(-) signal peptide	1	1
AT3G45030	P49200	RPS20A; RPS20C	40S ribosomal protein S20-1	2.132	0.476278	0.919	0.261916	(-) signal peptide	2	2
AT3G48420	Q94K71	CBBY	CBBY-like protein	1.089	0.896122	0.686	0.164506	(-) signal peptide	3	3
AT3G50820	Q9S841	PSBO2	Oxygen-evolving enhancer protein 1-2, chloroplastic	1.051	0.792259	1.414	0.331468	(-) signal peptide	7	8
AT3G52150	Q8VYM4	PSRP2	30S ribosomal protein 2, chloroplastic	1.025	0.893335	1.401	0.259357	(-) signal peptide	2	3
AT3G52380	Q39061	CP33	RNA-binding protein CP33, chloroplastic	1.975	0.476278	0.635	0.230504	(-) signal peptide	5	5
AT3G52880	Q9LFA3	MDAR1	Monodehydroascorbate reductase 1, peroxisomal	1.469	0.476278	0.361	0.321908	(-) signal peptide	3	3
AT3G52930	Q9LF98	FBA8	Fructose-bisphosphate aldolase 8, cytosolic	0.89	0.74642	0.542	0.197201	(-) signal peptide	4	4
AT3G52960	Q949U7	PRXIIE	Peroxiredoxin-2E, chloroplastic	1.35	0.476278	0.976	0.915772	(-) signal peptide	6	9
AT3G54050	P25851	CFBP1	Fructose-1,6-bisphosphatase 1, chloroplastic	1.098	0.548382	0.626	0.251662	(-) signal peptide	3	4
AT3G54640	Q42529	TSA1	Tryptophan synthase alpha chain, chloroplastic	1.404	0.971041	1.353	0.331176	(-) signal peptide	4	4
AT3G54660	P42770	EMB2360	Glutathione reductase, chloroplastic	1.693	0.482959	0.574	0.243942	(-) signal peptide	3	3
AT3G55040	Q9M2W2	GSTL2	Glutathione S-transferase L2, chloroplastic	1.014	0.993522	0.385	0.616791	(-) signal peptide	2	2
AT3G55330	P82538	PPL1	PsbP-like protein 1, chloroplastic	1.21	0.82405	1.783	0.230504	(-) signal peptide	6	6
AT3G55440	P48491	CTIMC	Triosephosphate isomerase, cytosolic	0.832	0.856284	0.615	0.226097	(-) signal peptide	3	4
AT3G55800	P46283		Sedoheptulose-1,7-bisphosphatase, chloroplastic	0.824	0.476278	0.483	0.20012	(-) signal peptide	9	10
AT3G60750	Q8RWV0	TKL-1	Transketolase-1, chloroplastic	0.886	0.904042	0.609	0.240745	(-) signal peptide	9	9
AT3G62030	P34791	CYP20-3	Peptidyl-prolyl cis-trans isomerase CYP20-3, chloroplastic	1.039	0.745239	0.928	0.686936	(-) signal peptide	5	7
AT3G63190	Q9M1X0	RRF	Ribosome-recycling factor, chloroplastic	1.24	0.521305	1.525	0.152834	(-) signal peptide	8	9
AT4G01480	O82597	PPA5	Soluble inorganic pyrophosphatase 5	1.261	0.548382	0.803	0.763129	(-) signal peptide	2	2
AT4G02450	Q8L7U4	P23-1	Co-chaperone protein p23-1	1.757	0.364125	0.315	0.152834	(-) signal peptide	3	3
AT4G02510	O81283	TOC159	Translocase of chloroplast 159, chloroplastic	1.464	0.496503	1.002	0.625893	(-) signal peptide	2	2
AT4G02520	P46422	GSTF2	Glutathione S-transferase F2	0.707	0.482959	0.86	0.739227	(-) signal peptide	4	4
AT4G02770	Q9S7H1	psaD1	Photosystem I reaction center subunit II-1, chloroplastic	0.368	0.593624	0.755	0.492399	(-) signal peptide	4	4
AT4G03520	Q9SEU8	TRXM2	Thioredoxin M2, chloroplastic	1.356	0.532873	1.512	0.230504	(-) signal peptide	5	6
AT4G05180	Q41932	PSBQ2	Oxygen-evolving enhancer protein 3-2, chloroplastic	1.796	0.835693	1.311	0.261916	(-) signal peptide	8	11
AT4G08870	Q9ZPF5	ARGAH2	Arginase 2, chloroplastic/mitochondrial	2.298	0.451209	0.931	0.911549	(-) signal peptide	1	1
AT4G09320	P39207	NDK1	Nucleoside diphosphate kinase 1	0.911	0.866336	0.676	0.230504	(-) signal peptide	3	3
AT4G10040	Q9T0G2	CYTC-2	Cytochrome c-2	1.293	0.476278	1.884	0.174927	(-) signal peptide	1	1
AT4G11010	O49203	NDPK3	Nucleoside diphosphate kinase III, chloroplastic/mitochondrial	1.344	0.5216	0.787	0.411168	(-) signal peptide	3	3
AT4G11150	Q39258	VHA-E1	V-type proton ATPase subunit E1	0.988	0.769876	0.558	0.331176	(-) signal peptide	3	3
AT4G11260	Q9SUT5	SGT1B	Protein SGT1 homolog B	1.299	0.548382	0.706	0.230504	(-) signal peptide	4	4
AT4G11600	O48646	GPX6	Probable phospholipid hydroperoxide glutathione peroxidase 6, mitochondrial	0.989	0.827841	1.274	0.230504	(-) signal peptide	3	3
AT4G12060	Q8GW78	CLPT2	ATP-dependent Clp protease ATP-binding subunit CLPT2, chloroplastic	100		0.669	0.344728	(-) signal peptide	1	1
AT4G14880	P47998	OASA1	Cysteine synthase 1	1.446	0.548382	0.735	0.369661	(-) signal peptide	6	7
AT4G16830	O23523	RGGA	RGG repeats nuclear RNA binding protein A	1.19	0.561017	0.892	0.324485	(-) signal peptide	4	4
AT4G17520	O23593	RGGB	RGG repeats nuclear RNA binding protein B	1.065	0.815018	1.083	0.846387	(-) signal peptide	3	3
AT4G20260	Q96262	PCAP1	Plasma membrane-associated cation-binding protein 1	1.206	0.903197	1.538	0.219034	(-) signal peptide	13	14
AT4G20360	P17745	TUFA	Elongation factor Tu, chloroplastic	1.671	0.476278	0.719	0.394676	(-) signal peptide	10	10
AT4G21280	Q9XFT3	PSBQ1	Oxygen-evolving enhancer protein 3-1, chloroplastic	1.906	0.511141	1.855	0.219034	(-) signal peptide	6	11
AT4G21860	Q9C5C8	MSRB2	Peptide methionine sulfoxide reductase B2, chloroplastic	1.029	0.61139	0.993	0.573692	(-) signal peptide	3	3
AT4G22670	Q93YR3		FAM10 family protein At4g22670	100		0.699	0.474226	(-) signal peptide	4	4
AT4G23600	Q9SUR6	CORI3	Cystine lyase CORI3	1.195	0.856284	1.063	0.890522	(-) signal peptide	11	13
AT4G24280	Q9STW6	HSP70-6	Heat shock 70 kDa protein 6, chloroplastic	1.153	0.521305	0.668	0.253362	(-) signal peptide	15	15
AT4G24770	Q04836	CP31A	31 kDa ribonucleoprotein, chloroplastic	0.914	0.769876	0.313	0.164506	(-) signal peptide	3	5
AT4G25130	P54150	MSR4	Peptide methionine sulfoxide reductase A4, chloroplastic	0.948	0.894125	1.035	0.917269	(-) signal peptide	2	2
AT4G25370	Q93WL3	CLPT1	ATP-dependent Clp protease ATP-binding subunit CLPT1, chloroplastic	2.176	0.364125	1.276	0.522044	(-) signal peptide	5	5
AT4G29060	Q9SZD6	PETs	Polyprotein of EF-Ts, chloroplastic	1.341	0.451209	0.841	0.686337	(-) signal peptide	10	10
AT4G33680	Q93ZN9	DAP	LL-diaminopimelate aminotransferase, chloroplastic	1.626	0.561375	0.01		(-) signal peptide	3	3
AT4G34050	O49499	CCOAOMT1	Caffeoyl-CoA O-methyltransferase 1	1.032	0.782654	0.01		(-) signal peptide	2	2
AT4G37930	Q9SZJ5	SHM1	Serine hydroxymethyltransferase 1, mitochondrial	1.229	0.769876	0.01		(-) signal peptide	8	8
AT4G38970	Q944G9	FBA2	Fructose-bisphosphate aldolase 2, chloroplastic	1.231	0.873653	0.499	0.164506	(-) signal peptide	12	13
AT4G39260	Q03251	RBG8	Glycine-rich RNA-binding protein 8	1.145	0.512616	1.018	0.544008	(-) signal peptide	4	6
AT5G02500	P22953	HSP70-1	Heat shock 70 kDa protein 1	1.17	0.933993	0.989	0.672059	(-) signal peptide	6	6
AT5G02790	Q9LZ06	GSTL3	Glutathione S-transferase L3	1.066	0.608329	0.308	0.238448	(-) signal peptide	5	5
AT5G06290	Q9C5R8		2-Cys peroxiredoxin BAS1-like, chloroplastic	1.007	0.873653	0.995	0.706809	(-) signal peptide	8	15
AT5G07440	Q38946	GDH2	Glutamate dehydrogenase 2	1.479	0.908307	1.371	0.164786	(-) signal peptide	4	4
AT5G09650	Q9LXC9	PPA6	Soluble inorganic pyrophosphatase 6, chloroplastic	1.473	0.476278	0.474	0.20012	(-) signal peptide	7	7
AT5G09660	Q9ZP05	PMDH2	Malate dehydrogenase 2, peroxisomal	1.557	0.482959	0.369	0.182462	(-) signal peptide	8	8
AT5G11670	Q9LYG3	NADP-ME2	NADP-dependent malic enzyme 2	1.296	0.521305	0.392	0.234109	(-) signal peptide	10	11
AT5G13410	Q9LYR5	FKBP19	Peptidyl-prolyl cis-trans isomerase FKBP19, chloroplastic	1.619	0.744084	0.992	0.84614	(-) signal peptide	2	2
AT5G14740	P42737	BCA2	Beta carbonic anhydrase 2, chloroplastic	1.201	0.548382	0.713	0.219034	(-) signal peptide	14	21
AT5G15970	P31169	KIN2	Stress-induced protein KIN2	0.395	0.561375	1.926	0.164786	(-) signal peptide	5	6
AT5G16390	Q42533	BCCP1	Biotin carboxyl carrier protein of acetyl-CoA carboxylase 1, chloroplastic	0.993	0.640004	1.055	0.497284	(-) signal peptide	3	3
AT5G16400	Q9XFH9		Thioredoxin F2, chloroplastic	1.749	0.451209	1.052	0.569199	(-) signal peptide	2	2
AT5G17920	O50008	MS1	5-methyltetrahydropteroyltriglutamate--homocysteine methyltransferase 1	0.61	0.612952	1.074	0.382878	(-) signal peptide	12	12
AT5G18170	Q43314	GDH1	Glutamate dehydrogenase 1	100		2.301	0.164506	(-) signal peptide	4	4
AT5G19220	P55229	ADG2	Glucose-1-phosphate adenylyltransferase large subunit 1, chloroplastic	1.175	0.517066	0.884	0.333058	(-) signal peptide	6	6
AT5G19510	Q9SCX3		Elongation factor 1-beta 2	0.846	0.64186	0.684	0.212023	(-) signal peptide	3	3
AT5G20080	P83291	CBR2	NADH-cytochrome b5 reductase-like protein	1.363	0.476278	1.427	0.94048	(-) signal peptide	3	3
AT5G20720	O65282	CPN20	20 kDa chaperonin, chloroplastic	1.556	0.476278	0.934	0.367566	(-) signal peptide	8	8
AT5G35630	Q43127	GLN2	Glutamine synthetase, chloroplastic/mitochondrial	1.344	0.989585	0.881	0.562682	(-) signal peptide	12	16
AT5G36700	P0DKC3	PGLP1A	Phosphoglycolate phosphatase 1A, chloroplastic	1.147	0.561375	0.809	0.331176	(-) signal peptide	11	13
AT5G37600	Q56WN1	GLN1-1	Glutamine synthetase cytosolic isozyme 1-1	2.541	0.451209	1.075	0.931214	(-) signal peptide	3	3
AT5G38410	P10798	RBCS-3B	Ribulose bisphosphate carboxylase small subunit 3B, chloroplastic	1.232	0.797498	0.795	0.528116	(-) signal peptide	12	39
AT5G38430	P10796	RBCS-1B	Ribulose bisphosphate carboxylase small subunit 1B, chloroplastic	1.055	0.717709	1.12	0.903264	(-) signal peptide	11	30
AT5G38480	P42644	GRF3	14-3-3-like protein GF14 psi	0.845	0.451209	0.478	0.69409	(-) signal peptide	4	4
AT5G39210	Q9FL87	CRR7	Protein CHLORORESPIRATORY REDUCTION 7, chloroplastic	1.711	0.451209	0.901	0.343301	(-) signal peptide	1	1
AT5G39730	Q9FIX1	AIG2LB	AIG2-like protein B	1.717	0.476278	1.116	0.918847	(-) signal peptide	4	4
AT5G40370	Q9FNE2	GRXC2	Glutaredoxin-C2	1.218	0.744084	1.191	0.370131	(-) signal peptide	2	3
AT5G42980	Q42403	TRX3	Thioredoxin H3	1.05	0.866336	0.937	0.99174	(-) signal peptide	6	10
AT5G45680	Q9SCY2	FKBP13	Peptidyl-prolyl cis-trans isomerase FKBP13, chloroplastic	1.026	0.640004	1.418	0.230504	(-) signal peptide	3	3
AT5G47210	Q9LVT8	RGGC	RGG repeats nuclear RNA binding protein C	1.521	0.552512	0.713	0.236759	(-) signal peptide	7	8
AT5G48300	P55228	APS1	Glucose-1-phosphate adenylyltransferase small subunit, chloroplastic	1.104	0.593624	0.73	0.238678	(-) signal peptide	3	3
AT5G49910	Q9LTX9	HSP70-7	Heat shock 70 kDa protein 7, chloroplastic	1.549	0.552512	0.976	0.938915	(-) signal peptide	14	14
AT5G50250	Q9FGS0	CP31B	RNA-binding protein CP31B, chloroplastic	1.253	0.704079	1.408	0.23108	(-) signal peptide	3	3
AT5G51720	Q9FLI7	NEET	CDGSH iron-sulfur domain-containing protein NEET	1.038	0.709192	1.097	0.453379	(-) signal peptide	1	1
AT5G52970	Q9LVV5		Thylakoid lumenal 15.0 kDa protein 2, chloroplastic	1.333	0.451209	1.484	0.619352	(-) signal peptide	2	2
AT5G55220	Q8S9L5	TIG	Trigger factor-like protein TIG, Chloroplastic	1.348	0.561375	0.68	0.302337	(-) signal peptide	4	4
AT5G58330	Q8H1E2		Malate dehydrogenase	0.922	0.810455	0.384	0.631702	(-) signal peptide	2	2
AT5G61410	Q9SAU2	RPE	Ribulose-5-phosphate-3-epimerase, chloroplastic	2.799	0.943302	0.463	0.472555	(-) signal peptide	2	2
AT5G66190	Q9FKW6	LFNR1	Ferredoxin--NADP reductase, leaf isozyme 1, chloroplastic	0.721	0.611579	0.409	0.266593	(-) signal peptide	2	2
AT5G66570	P23321	PSBO1	Oxygen-evolving enhancer protein 1-1, chloroplastic	0.699	0.943302	1.402	0.268875	(-) signal peptide	10	11
ATCG00480	P19366	atpB	ATP synthase subunit beta, chloroplastic	0.88	0.809148	0.656	0.327601	(-) signal peptide	9	9
ATCG00490	O03042	rbcL	Ribulose bisphosphate carboxylase large chain	0.243	0.451209	3.112	0.20012	(-) signal peptide	21	33

## Sheet: Supplemental Table6
Supplementary Table S6 Secretory cargoes specifically upregulated in syp121/syp122 double mutant and in SYP132-OX plants.
Ensembl Gene ID	Gene Symbol	Description
AT2G14610	PR1	Pathogenesis-related protein 1
AT3G57260	PR2	Pathogenesis-related protein 2
AT1G75040	PR5	Pathogenesis-related protein 5
AT2G18660	PNP-A	Plant Natriuretic Peptide A
AT2G43570	CHI	Endochitinase CHI
AT3G07390	AIR12	Auxin-induced in root cultures 12
AT3G14310	PME3	Pectinesterase/pectinesterase inhibitor 3
AT3G22060	CRRSP38	Cysteine-rich repeat secretory protein 38
AT3G49120	PER34	Peroxidase 34
AT4G25900		Glucose-6-phosphate 1-epimerase
AT5G03350	LECT6	Lectin-like protein
AT5G67360	SBT1.7	Subtilisin-like protease 1.7
